# Supplementary material for: The role of artificial intelligence in achieving the Sustainable Development Goals
Source: Nat Commun. 2020 Jan 13;11:233. doi: 10.1038/s41467-019-14108-y (PMC6957485; doi:10.1038/s41467-019-14108-y)
Supplement: Supplementary file 2 — Supplementary Data 1 [file 41467_2019_14108_MOESM2_ESM.xlsx]

## Sheet: Hoja1
	GOAL OR TARGET IN THE 2030 AGENDA FOR SUSTAINABLE DEVELOPMENT	Is there published evidence of AI acting as an enabler or an inhibitor for the Target?		REASONING	REFERENCES FOUND
		AI ENABLER	AI INHIBITOR
Goal 1: End poverty in all its forms everywhere. Main contributors: RV. Reviewers: MB.
1.1	By 2030, eradicate extreme poverty for all people everywhere, currently measured as people living on less than $1.25 a day	1	1	We identified in the literature studies suggesting that AI may be an inhibitor for this target, due to the potential increase in inequalities which would hinder the achievement of this goal (1). Other references however identify AI as an enabler for this goal, in the context of using satellite data analysis to track areas of poverty and to foster international collaboration (2).	(1) Nagano, A. Economic growth and automation risks in developing countries due to the transition toward digital modernity. In: Proceedings of the 11th International Conference on Theory and Practice of Electronic Governance, Galway (Ireland), 42-50 (2018). (C) (2) Jean, N., Burke, M., Xie, M., Davis, W. M., Lobell, D. B. & Ermon, S. Combining satellite imagery and machine learning to predict pov…
1.2	By 2030, reduce at least by half the proportion of men, women and children of all ages living in poverty in all its dimensions according to national definitions	1	1	Based on the literature, AI may act as an inhibitor towards the achievement of this target, since it may lead to an increase of inequalities (1). Nevertheless, alternative views reflect that AI can enable this goal, through the use of satellite data to track areas of poverty and foster international collaboration (2); through the analysis of data from phone usage in order to predict income levels…	(1) Nagano, A. Economic growth and automation risks in developing countries due to the transition toward digital modernity. In: Proceedings of the 11th International Conference on Theory and Practice of Electronic Governance, Galway (Ireland), 42-50 (2018). (C) (2) Jean, N., Burke, M., Xie, M., Davis, W. M., Lobell, D. B. & Ermon, S. Combining satellite imagery and machine learning to predict pov…
1.3	Implement nationally appropriate social protection systems and measures for all, including floors, and by 2030 achieve substantial coverage of the poor and the vulnerable	1	1	AI may benefit the achievement of this target through the analysis of satellite data to track areas of poverty (1), or assessing data from phone usage to predict income levels and develop plans of action to avoid poverty (2). Some authors, however, claim that the advent of AI will increase economical inequalities, leaving the poor with even less resources (3). Although there is some preliminary r…	(1) Jean, N., Burke, M., Xie, M., Davis, W. M., Lobell, D. B. & Ermon, S. Combining satellite imagery and machine learning to predict poverty. Science 353, 790-794 (2016). (A) (2) Sundsoy, P., Bjelland, J., Reme, B.-A., Iqbal, A. M. & Jahani, E. Deep learning applied to mobile phone data for individual income classification. In: Proceedings of the International Conference on Artificial Intelligen…
1.4	By 2030, ensure that all men and women, in particular the poor and the vulnerable, have equal rights to economic resources, as well as access to basic services, ownership and control over land and other forms of property, inheritance, natural resources, appropriate new technology and financial services, including microfinance	1	1	Some authors indicate that AI would negatively impact the achievement of this target if it is used to decide whether a loan proposal will be accepted. This is because there are a number of biases already present in the data, which will leave their imprint on the AI-based methodology (1). On the other hand, the analysis of satellite data to track critical areas may in fact positively impact the ac…	(1) Bissio, R. Vector of hope, source of fear. Spotlight on Sustainable Development 2018, Chapter 3, 77-86 (2018). (C) (2) Jean, N., Burke, M., Xie, M., Davis, W. M., Lobell, D. B. & Ermon, S. Combining satellite imagery and machine learning to predict poverty. Science 353, 790-794 (2016). (A)
1.5	By 2030, build the resilience of the poor and those in vulnerable situations and reduce their exposure and vulnerability to climate-related extreme events and other economic, social and environmental shocks and disasters	1		AI is identified in the literature as an enabler for this target through several applications: better water level forecasting which can help develop better infrastructure and to avoid flooding (1); optimization of resources (including inspections and crews) after a natural disaster (2); and improved design of structures, with emphasis on their resilience (3).	(1) Seo, Y., Kim, S., Kisi, O. & Singh, V. P. Daily water level forecasting using wavelet decomposition and artificial intelligence techniques. Journal of Hydrology 520, 224-243 (2015). (A) (2) Plevris, V., Karlaftis, M. G. & Lagaros, N. D. A Swarm intelligence approach for emergency infrastructure inspection scheduling. In: Sustainable & Resilient Critical Infrastructure Systems, Eds. Gopalakris…
1.a	Ensure significant mobilization of resources from a variety of sources, including through enhanced development cooperation, in order to provide adequate and predictable means for developing countries, in particular least developed countries, to implement programmes and policies to end poverty in all its dimensions	1	1	While AI may positively impact the achievement of this target through intensive data mining, which would facilitate cooperation and joint task development worldwide, its negative impact would be the emergence of a new type of intermediary agent which could potentially absorb a large fraction of the created wealth (1). On the other hand, the analysis of satellite data with AI to track areas of pov…	(1) Bissio, R. Vector of hope, source of fear. Spotlight on Sustainable Development 2018, Chapter 3, 77-86 (2018). (C) (2) Jean, N., Burke, M., Xie, M., Davis, W. M., Lobell, D. B. & Ermon, S. Combining satellite imagery and machine learning to predict poverty. Science 353, 790-794 (2016). (A)
1.b	Create sound policy frameworks at the national, regional and international levels, based on pro-poor and gender-sensitive development strategies, to support accelerated investment in poverty eradication actions	1	1	The literature reflects two confronting views: on the one hand, AI may increase inequalities and eventually hinder the achievement of this target (1); on the other hand, AI can be used to analyze satellite data and track areas of poverty and also foster policy development for more efficient actions (2). It is important to highlight that although there is some preliminary research addressing the i…	(1) Nagano, A. Economic growth and automation risks in developing countries due to the transition toward digital modernity. In: Proceedings of the 11th International Conference on Theory and Practice of Electronic Governance, Galway (Ireland), 42-50 (2018). (C) (2) Jean, N., Burke, M., Xie, M., Davis, W. M., Lobell, D. B. & Ermon, S. Combining satellite imagery and machine learning to predict pov…
Goal 2. End hunger, achieve food security and improved nutrition, and promote sustainable agriculture. Main contributors: MB. Reviewers: FFN.
2.1	By 2030, end hunger and ensure access by all people, in particular the poor and people in vulnerable situations, including infants, to safe, nutritious and sufficient food all year round	1		There is plentiful evidence that artificial intelligence is working towards issues related to ensure food security and end hunger. Globalization and climate change are threatening efficient and productive growth of crops through a rise in infectious diseases and pests, which can be particularly devastating for families reliant on single farms for year-round sustenance. Novel approaches to detecti…	(1) Mohanty, S. P., Hughes, D. P., & Salathé, M. Using Deep Learning for Image-Based Plant Disease Detection. Frontiers in Plant Science, 7, 1419. (2016) (A) (2) Niketa, G. & Armstrong, L. Applying data mining techniques to predict yield of rice in Humid Subtropical Climatic Zone of India. In Computing for Sustainable Global Development, 1901-1906. (2016). (A) (3) Massawe, B.H., Subburayalu, S.K.…
2.2	By 2030, end all forms of malnutrition, including achieving, by 2025, the internationally agreed targets on stunting and wasting in children under 5 years of age, and address the nutritional needs of adolescent girls, pregnant and lactating women and older persons	1		There is some evidence that the field is responding to issues of malnutrition and unequal access to food resources, particularly for the most vulnerable. However, we were unable to find research which specifically addresses malnutrition either in children under 5, nor in adolescent girls, pregnant, or lactating women, or older people. The use of probabilistic modelling combined with data from rem…	(1) Quinn, J. A., Okori, W., & Gidudu, A. Increased- Specificity Famine Prediction Using Satellite Observation Data. In Proceedings of the 1st Annual Symposium on Computing for Development. (2010) (A)
2.3	By 2030, double the agricultural productivity and incomes of small-scale food producers, in particular women, indigenous peoples, family farmers, pastoralists and fishers, including through secure and equal access to land, other productive resources and inputs, knowledge, financial services, markets and opportunities for value addition and non-farm employment	1	1	Blockchain technologies have been identified in the literature (1) as offering potential to support vulnerable individuals and communities with affordable, secure and trusted documentation relating to rights or ownership over land. Beyond this, forecasts suggest that trusted documentation related to assets will support small-scale food producers in developing a reputation that allows for borrowin…	(1) Underwood, S. Blockchain beyond bitcoin. Commun. ACM 59, 11. (2016) (C) (2) Wegren SK. The “left behind”: Smallholders in contemporary Russian agriculture. Journal of Agrarian Change 18(4) 913-25 (2018). (C)
2.4	By 2030, ensure sustainable food production systems and implement resilient agricultural practices that increase productivity and production, that help maintain ecosystems, that strengthen capacity for adaptation to climate change, extreme weather, drought, flooding and other disasters and that progressively improve land and soil quality	1		There is a substantial literature exploring the application of AI to agricultural practices (1), much of it focused on the automation of harvesting practices and prediction of harvest yield (2). In terms of resilience, there is a body of research which focuses on the prediction of specific weather events based on past datasets. For instance, the study described in (3) investigates the application…	(1) Zhu, N. Y., Liu, X., Liu, Z. Q., Hu, K., Wang, Y. K., Tan, J. L., et al. Deep learning for smart agriculture: Concepts, tools, applications, and opportunities. Int. Journal of Agriculture & Biological Engineering 11, 32–44 (2018) (A) (2) Chen, S. W., Shivakumar, S. S., Dcunha, S., Das, J., Okon, E., Qu, C., et al. Counting apples and oranges with deep learning: A data-driven approach. IEEE Ro…
2.5	By 2020, maintain the genetic diversity of seeds, cultivated plants and farmed and domesticated animals and their related wild species, including through soundly managed and diversified seed and plant banks at the national, regional and international levels, and promote access to and fair and equitable sharing of benefits arising from the utilization of genetic resources and associated traditiona…			We did not find published evidence of AI impact on this target.
2.a	Increase investment, including through enhanced international cooperation, in rural infrastructure, agricultural research and extension services, technology development and plant and livestock gene banks in order to enhance agricultural productive capacity in developing countries, in particular least developed countries	1	1	There is plentiful evidence that Artificial Intelligence is increasing investment in research on agricultural practices (1), specifically precision agriculture, and rural infrastructure leading to potential increases in productivity (2) . However, it is unclear whether these benefits will reach small-scale food producers, or whether they will be appropriate within their specific farming contexts …	(1) Zhu N Y, Liu X, Liu Z Q, Hu K, Wang Y K, Tan J L, et al. Deep learning for smart agriculture: Concepts, tools, applications, and opportunities. Int Journal of Agriculture & Biological Engineering; 11, 32–44. (2018). (A) (2) Yin, Z.; Feng, Q.; Yang, L.; Deo, R.C.; Wen, X.; Si, J.; Xiao, S. Future Projection with an Extreme-Learning Machine and Support Vector Regression of Reference Evapotransp…
2.b	Correct and prevent trade restrictions and distortions in world agricultural markets, including through the parallel elimination of all forms of agricultural export subsidies and all export measures with equivalent effect, in accordance with the mandate of the Doha Development Round			We did not find published evidence of AI impact on this target.
2.c	Adopt measures to ensure the proper functioning of food commodity markets and their derivatives and facilitate timely access to market information, including on food reserves, in order to help limit extreme food price volatility	1		A recent review of big-data practices within smart farming (1) suggests that there are numerous industrial applications being developed for Europe and the United States that support access to market data, and smart approaches to harvesting, yield estimation and tracking of items. However, the authors also note the limited academic work currently on these issues, and the limits of applications dev…	(1) Wolfert, S., Ge, L., Verdouw, C. & Bogaardt, M.J., Big data in smart farming–a review. Agricultural Systems 153, 69-80 (2017). (A)
Goal 3. Ensure healthy lives and promote wellbeing for all at all ages. Main contributors: HA. Additional contributors: SL. Reviewers: IL.
3.1	By 2030, reduce the global maternal mortality ratio to less than 70 per 100,000 live births	1		The literature puts forward several published studies on how intelligent systems can help with Severe Maternal Morbidity (SMM) that can lead to maternal mortality. For instance, Ref. (1) demonstrates that it is possible to build a general data-driven risk estimation for SMMs to help with early detection of morbidity cases. Furthermore, many studies have focused on perinatal research (2,3,4,5). SM…	(1) Rodríguez, E. A., Estrada, F. E., Torres, W. C., & Santos, J. C. M. Early Prediction of Severe Maternal Morbidity Using Machine Learning Techniques. In Ibero-American Conference on Artificial Intelligence (pp. 259-270). Springer, Cham (2016). (A) (2) Poon, L. C. Y., Kametas, N. A., Maiz, N., Akolekar, R. & Nicolaides, K. H. First-trimester prediction of hypertensive disorders in pregnancy. Hy…
3.2	By 2030, end preventable deaths of newborns and children under 5 years of age, with all countries aiming to reduce neonatal mortality to at least as low as 12 per 1,000 live births and under-5 mortality to at least as low as 25 per 1,000 live births	1		According to WHO fact sheet (1), 45% of child deaths under the age of 5 years take place during the neonatal period (first 28 days of life). A more effective Neonatal Intensive Care Unit (NICU) can, thus, help reduce the mortality rate as aimed by the target. There are numerous published evidence in importance and effectiveness of AI decision support systems in NICU (2). For instance (3,4) show t…	(1) Malak, J. S., Zeraati, H., Nayeri, F. S., Safdari, R., & Shahraki, A. D. Neonatal intensive care decision support systems using artificial intelligence techniques: a systematic review. Artificial Intelligence Review, 1-20. (2018) (A) (2) Frize, M., Ennett, C. M., Stevenson, M. & Trigg, H. C. E. Clinical decision support systems for intensive care units: using artificial neural networks. Medic…
3.3	By 2030, end the epidemics of AIDS, tuberculosis, malaria and neglected tropical diseases and combat hepatitis, water-borne diseases and other communicable diseases	1		There is published evidence of AI advantages for health monitoring and epidemiology in general (5). Also, there is published evidence for different diseases listed in this target. For HIV: (1) uses AI techniques in order to increase HIV awareness through social networks of homeless youth. (2) Monitors and forecasts the AIDS epidemics at large scale in China using data analytics of the Baidu searc…	(1) Yadav, A. et al. Using social networks to raise HIV awareness among homeless youth. IBM Journal of Research and Development 61, 1–20 (2017). (C) (2) Nan, Y. & Gao, Y. A machine learning method to monitor China’s AIDS epidemics with data from Baidu trends. PLoS ONE 13, (2018). (A) (3) Revell, A. D. et al. Computational models can predict response to HIV therapy without a genotype and may reduc…
3.4	By 2030, reduce by one third premature mortality from non-communicable diseases through prevention and treatment and promote mental health and well-being	1		All the indicators of this target have published evidence of synergy with AI. AI methods have been recently shown to be as effective or superior to specialists in detecting various kinds of cancers (4) including skin cancer (1), head and neck cancer (2), and breast cancer (7) . Machine learning methods have also been used for prognosis of cancer patients and their outcome prediction (3), includin…	(1) Esteva, A. et al. Dermatologist-level classification of skin cancer with deep neural networks. Nature 542, 115–118 (2017). (A) (2) Cardenas, C. E. et al. Deep Learning Algorithm for Auto-Delineation of High-Risk Oropharyngeal Clinical Target Volumes With Built-In Dice Similarity Coefficient Parameter Optimization Function. International Journal of Radiation Oncology Biology Physics 101, 468–4…
3.5	Strengthen the prevention and treatment of substance abuse, including narcotic drug abuse and harmful use of alcohol	1		The published evidence of AI as an enabler for preventing substance abuse related issues is strong in the area of social networks. AI is effectively used to estimate the epidemiology of opioids from tweets (3). It has also been successfully used to help with group therapy of drug abusers through social networks (1). In another study, AI has been successfully applied for predicting the risk of dru…	(1) Rahmattalabi, A. et al. Influence Maximization for Social Network Based Substance Abuse Prevention. AAAI. (2018). (C) (2) Hu, H. et al. Deep Learning Model for Classifying Drug Abuse Risk Behavior in Tweets. International Conference on Healthcare Informatics (ICHI), IEEE. (2017). (A) (3) Chary, M. et al. Epidemiology from Tweets: Estimating Misuse of Prescription Opioids in the USA from Socia…
3.6	By 2020, halve the number of global deaths and injuries from road traffic accidents	1		Self-driving cars and generally autonomous transportation is an active application field of AI where both academic and industrial researches are taking place (3). Since 94% of car accidents are due to human error (5), it is possible to imagine improved public safety when autonomous vehicles achieve a certain reliability with the current state of the technology (Tesla, Uber, Waymo, etc.). There ar…	(1) Kalra, N., Groves. G., Estimating the Cost of Waiting for Nearly Perfect Automated Vehicles, Report by Rand organization (2017) (A) (2) Schoettle B. Sensor Fusion: A Comparison of Sensing Capabilities of Human Drivers and Highly Automated Vehicles, Technical Report (2017) (A) (3) Van Brummelen, J., O’Brien, M., Gruyer, D. & Najjaran, H. Autonomous vehicle perception: The technology of today a…
3.7	By 2030, ensure universal access to sexual and reproductive health-care services, including for family planning, information and education, and the integration of reproductive health into national strategies and programmes			While there are use cases of AI for assisting women with the reproductive health, we were unable to find published evidence of AI affecting this target.
3.8	Achieve universal health coverage, including financial risk protection, access to quality essential health-care services and access to safe, effective, quality and affordable essential medicines and vaccines for all			We did not find published evidence of AI impact on this target.
3.9	By 2030, substantially reduce the number of deaths and illnesses from hazardous chemicals and air, water and soil pollution and contamination	1	1	AI techniques have been used to address various topics of environmental engineering including air and water pollution (1). There is published evidence for several areas of environmental engineering where AI acts as an enabler. This includes wastewater management plants (2), estimation model for air quality (3) forecasting of both biogas and methane production (4), operation of biogas reactors (5,…	(1) Yetilmezsoy, K., Ozkaya, B., & Cakmakci, M. Artificial intelligence-based prediction models for environmental engineering. Neural Network World 21, 193 (2011). (A) (2) Haimi, H., Mulas, M., Corona, F. & Vahala, R. Data-derived soft-sensors for biological wastewater treatment plants: An overview. Environmental Modelling and Software 47, 88–107 (2013). (B) (3) Savic, M., Mihajlovic, I., & Zivko…
3.a	Strengthen the implementation of the World Health Organization Framework Convention on Tobacco Control in all countries, as appropriate			We did not find published evidence of AI impact on this target.
3.b	Support the research and development of vaccines and medicines for the communicable and non-communicable diseases that primarily affect developing countries, provide access to affordable essential medicines and vaccines, in accordance with the Doha Declaration on the TRIPS Agreement and Public Health, which affirms the right of developing countries to use to the full the provisions in the Agreeme…	1		There is published evidence that AI techniques can facilitate the process of molecular design (3,4) essential for automating drug discovery (5,7,8). This can reduce the immense cost of drug discovery (9) and thereby increase the access of developing countries. Furthermore, AI can help with precision and personalized medicine (1,2,10).	(1) Mesko, B. The role of artificial intelligence in precision medicine. Expert Review of Precision Medicine and Drug Development 2, 239-241 (2017). (C) (2) Krittanawong, C., Zhang, H. J., Wang, Z., Aydar, M. & Kitai, T. Artificial Intelligence in Precision Cardiovascular Medicine. Journal of the American College of Cardiology 69, 2657–2664 (2017). (C) (3) Jin, W., Barzilay, R., & Jaakkola, T. Ju…
3.c	Substantially increase health financing and the recruitment, development, training and retention of the health workforce in developing countries, especially in least developed countries and small island developing States			We did not find published evidence of AI impact on this target.
3.d	Strengthen the capacity of all countries, in particular developing countries, for early warning, risk reduction and management of national and global health risks	1		Progress in machine learning is enabling automated state-of-the-art diagnosis of a growing suite of health conditions, thereby democratizing early-warning and risk reduction by making them affordable in regions with a deficit of highly trained specialists (1). There is however additional research needed before these can be widely implemented.	(1) De Fauw et al. Clinically applicable deep learning for diagnosis and referral in retinal disease, Nature Medicine 24, 1342–1350 (2018). (A)
Goal 4. Ensure inclusive and equitable quality education and promote life-long learning opportunities for all. Main contributors: RV. Additional contributors: IL. Reviewers: MB.
4.1	By 2030, ensure that all girls and boys complete free, equitable and quality primary and secondary education leading to relevant and effective learning outcomes	1	1	We have identified several areas where AI can be considered an enabler for this target: use of intelligent tutoring systems, which reduce training costs by 70% and facilitate education in developing countries (1); use of AI for remote teaching, which allows to educate more students in under developed countries achieving very good performance (2). Nevertheless, in some studies a potential problem …	(1) Woolf, B. P. Building intelligent interactive tutors: Student-centered strategies for revolutionizing e-learning. Burlington, MA: Morgan Kaufmann (2010). (A) (2) Lim, C. P., Tinio, V. L., Smith, M. & Bhowmik, M. K. Digital learning for developing Asian countries. Achieving equity, quality, and efficiency in education. In: Routledge International Handbook of Schools and Schooling in Asia Routl…
4.2	By 2030, ensure that all girls and boys have access to quality early childhood development, care and pre-primary education so that they are ready for primary education	1	1	As 4.1. Furthermore, we note the importance of early parent-child interactions to develop the cognitive, social, physical and emotional skills required to succeed in the context of this target. There is some recent progress in AI-based technology targeted at improving these aspects (6) in the early parent-child interactions (in this case for the treatment of children with autism) which could posi…	(1) Woolf, B. P. Building intelligent interactive tutors: Student-centered strategies for revolutionizing e-learning. Burlington, MA: Morgan Kaufmann (2010). (A) (2) Lim, C. P., Tinio, V. L., Smith, M. & Bhowmik, M. K. Digital learning for developing Asian countries. Achieving equity, quality, and efficiency in education. In: Routledge International Handbook of Schools and Schooling in Asia Routl…
4.3	By 2030, ensure equal access for all women and men to affordable and quality technical, vocational and tertiary education, including university	1	1	Several confronting views are found in the literature regarding the potential impact of AI on this target: it could be an inhibitor if AI instructors exhibit problems related to the local culture and context (1), and if education evolves in such a way that more intensive training and access to data is required, therefore increasing the inequalities (2). On the other hand, other authors state that…	(1) Ma, W., Adesope, O. O., Nesbit, J. C., & Liu, Q. Intelligent tutoring systems and learning outcomes: A meta-analysis. Journal of Educational Psychology, 106, 901–918 (2014). (A) (2) Gašević, D. Include us all! Directions for adoption of learning analytics in the global south. In: Learning analytics for the global south, Eds. Lim, C. P. and Tinio, V. L., 1-22 (2018). (C) (3) Puigjaner, R. Pr…
4.4	By 2030, substantially increase the number of youth and adults who have relevant skills, including technical and vocational skills, for employment, decent jobs and entrepreneurship	1	1	The literature reflects a wide range of areas where AI can positively impact the achievement of this target: AI intelligent tutoring systems, which would reduce the training costs by 70% (1); AI-based remote teaching would allow to educate more students in under developed countries with good performance (2); using AI to analyze collected data can help to improve academic performance (3); and prov…	(1) Woolf, B. P. Building intelligent interactive tutors: Student-centered strategies for revolutionizing e-learning. Burlington, MA: Morgan Kaufmann (2010). (A) (2) Lim, C. P., Tinio, V. L., Smith, M. & Bhowmik, M. K. Digital learning for developing Asian countries. Achieving equity, quality, and efficiency in education. In: Routledge International Handbook of Schools and Schooling in Asia Routl…
4.5	By 2030, eliminate gender disparities in education and ensure equal access to all levels of education and vocational training for the vulnerable, including persons with disabilities, indigenous peoples and children in vulnerable situations	1	1	Several authors identify AI as a potential enabler for this target, in particular in the following areas: AI-based analysis of data to better assess the academic performance, and increase fairness in the evaluation (1); development of pedagogical agents which can adapt to the students' needs, especially with diversity in mind (2); it has been reported that male and female students interact differ…	(1) Jo, I. H., Kim, D., & Yoon, M. Analyzing the log patterns of adult learners in LMS using learning analytics. In: Proceedings of the Fourth International Conference on Learning Analytics and Knowledge. March 24-28 Indianapolis, USA, 183–187 (2014). (B) (2) Kim, Y. & Baylor, A. L. Research-based design of pedagogical agent roles: a review, progress, and recommendations. International Journal of…
4.6	By 2030, ensure that all youth and a substantial proportion of adults, both men and women, achieve literacy and numeracy	1	1	As 4.4.	(1) Woolf, B. P. Building intelligent interactive tutors: Student-centered strategies for revolutionizing e-learning. Burlington, MA: Morgan Kaufmann (2010). (A) (2) Lim, C. P., Tinio, V. L., Smith, M. & Bhowmik, M. K. Digital learning for developing Asian countries. Achieving equity, quality, and efficiency in education. In: Routledge International Handbook of Schools and Schooling in Asia Routl…
4.7	By 2030, ensure that all learners acquire the knowledge and skills needed to promote sustainable development, including, among others, through education for sustainable development and sustainable lifestyles, human rights, gender equality, promotion of a culture of peace and non-violence, global citizenship and appreciation of cultural diversity and of culture’s contribution to sustainable develo…	1		AI could positively impact the achievement of this target, for instance through the example of a cooperation between China and Finland to create a cloud environment aimed at enabling education with focus on aspects of sustainability (1); and through the development of pedagogical agents that can adapt to the student’s needs, especially regarding diversity and equality (2).	(1) Zhou, J., Riekki, J., Hämäläinen, M., Mattila, P., Yu, X., Liu, X. & Zhang, W. China-Finland EduCloud platform towards innovative education. In: Image and Video Technology, Proceedings of PSIVT 2017 International Workshop, Ed. Satoh, S., 172-185 (2018). (C) (2) Kim, Y. & Baylor, A. L. Research-based design of pedagogical agent roles: a review, progress, and recommendations. International Jour…
4.a	Build and upgrade education facilities that are child, disability and gender sensitive and provide safe, non-violent, inclusive and effective learning environments for all	1		We have identified in the literature several areas where AI could act as an enabler for the achievement of this target: through the use of AI to develop pedagogical agents that can adapt to the student’s needs, especially regarding diversity (1); based on the reported evidence that male and female students interact differently with AI instructors and learn differently, there is potential for AI t…	(1) Kim, Y. & Baylor, A. L. Research-based design of pedagogical agent roles: a review, progress, and recommendations. International Journal of Artificial Intelligence in Education 26, 160-169 (2016). (B) (2) Zhuhadar, L., Marklin, S., Thrasher, E. & Lytras, M. D. Is there a gender difference in interacting with intelligent tutoring system? Can Bayesian knowledge tracing and learning curve analys…
4.b	By 2020, substantially expand globally the number of scholarships available to developing countries, in particular least developed countries, small island developing States and African countries, for enrolment in higher education, including vocational training and information and communications technology, technical, engineering and scientific programmes, in developed countries and other developi…	1		Based on the literature, AI may positively impact the achievement of this goal in various areas: AI-based analysis of educational data will provide a better picture of the needs from the different students, and facilitate the development of specific plans (1); development of pedagogical agents that can adapt to the student’s needs, especially with diversity in mind (2).	(1) Jo, I. H., Kim, D., & Yoon, M. Analyzing the log patterns of adult learners in LMS using learning analytics. In: Proceedings of the Fourth International Conference on Learning Analytics and Knowledge. March 24-28 Indianapolis, USA, 183–187 (2014). (B) (2) Kim, Y. & Baylor, A. L. Research-based design of pedagogical agent roles: a review, progress, and recommendations. International Journal of…
4.c	By 2030, substantially increase the supply of qualified teachers, including through international cooperation for teacher training in developing countries, especially least developed countries and small island developing States	1	1	The literature reflects confronting views regarding the impact of AI on the achievement of this target. On the one hand several studies suggest a positive impact, through: use of AI for intelligent tutoring systems, reducing training costs by 70% and facilitating education in developing countries (1); use of AI for remote teaching, which would allow to educate more students in under developed cou…	(1) Woolf, B. P. Building intelligent interactive tutors: Student-centered strategies for revolutionizing e-learning. Burlington, MA: Morgan Kaufmann (2010). (A) (2) Lim, C. P., Tinio, V. L., Smith, M. & Bhowmik, M. K. Digital learning for developing Asian countries. Achieving equity, quality, and efficiency in education. In: Routledge International Handbook of Schools and Schooling in Asia Routl…
Goal 5. Achieve gender equality and empower all women and girls. Main contributors: MB. Reviewers: RV.
5.1	End all forms of discrimination against all women and girls everywhere	1	1	When we explore the impact of artificial intelligence on discrimination against women it is necessary to examine possible impacts across the individual, socio-cultural and political perspectives. In reality there is little research thus far exploring how issues such as smart algorithms, prediction techniques, image recognition and reinforced learning actively enable or inhibit discrimination agai…	(1) Juul Sondergaard, M. & Hansen, L. Intimate Futures: Staying with the Trouble of Digital Personal Assistants Through Design Fiction. In Proceedings of the 2018 Designing Interactive Systems Conference. 869–880 (2018). (B) (2) Bolukbasi, T., Chang, K. W., Zou, J. Y., Saligrama, V. & Kalai, A. T. Man is to computer programmer as woman is to homemaker? Debiasing word embeddings. Advances in Neura…
5.2	Eliminate all forms of violence against all women and girls in the public and private spheres, including trafficking and sexual and other types of exploitation	1		Domestic violence is a serious issue affecting women and girls worldwide. Domestic violence is commonly a serial offence, and victim safety should be taken into account in decision making about the release of an offender. Recent research has explored the role that machine learning might play in supporting decision making by a legal system when determining if an offender can be released from jail …	(1) Berk, R. A., Sorenson, S. B. & Barnes, G., Forecasting Domestic Violence: A Machine Learning Approach to Help Inform Arraignment Decisions. Journal of Empirical Legal Studies 13, 94-115 (2016). (B) (2) Hamidreza, A., Shakarian, P. & Snyder, J. A Non-Parametric Learning Approach to Identify Online Human Trafficking. In Proc. IEEE Conference on Intelligence and Security Informatics (ISI) (2016)…
5.3	Eliminate all harmful practices, such as child, early and forced marriage and female genital mutilation	0		We did not find published evidence of AI impact on this target
5.4	Recognize and value unpaid care and domestic work through the provision of public services, infrastructure and social protection policies and the promotion of shared responsibility within the household and the family as nationally appropriate			We did not find published evidence of AI impact on this target
5.5	Ensure women’s full and effective participation and equal opportunities for leadership at all levels of decision-making in political, economic and public life	1		There is only weak evidence that AI is responding to this particular sub-goal. Ref. (1) discusses work by io.doberman in producing an AI tool which monitors conversations during meeting to reflect back the talk-time taken by different gendered speakers, which the developers believe can highlight gender inequality within workplace meetings.	(1) Hilbert, M. and Mann, S., "Artificial Intelligence for Development: AI4D" SSRN. (2018). (C)
5.6	Ensure universal access to sexual and reproductive health and reproductive rights as agreed in accordance with the Programme of Action of the International Conference on Population and Development and the Beijing Platform for Action and the outcome documents of their review conferences	1	1	Despite the potential for voice agents and chatbots to provide private, cheap and good quality access to sexual and reproductive health information, our survey of the literature suggested that the main providers of such services were failing to provide such a service. For example, an analysis of Siri and Hey Google found that both voice agents currently provide limited and at times counterproduct…	(1) Wilson, N., MacDonald, E., Mansoor, O. & Morgan, J. 2017. In bed with Siri and Google Assistant: a comparison of sexual health advice. BMJ 359 (2017). (B) (2) Kudva, V., Prasad, K. & Guruvare, S. Andriod Device-Based Cervical Cancer Screening for Resource-Poor Settings. J. Digit. Imaging 31, 646 (2018). (A) (3) Choudhury, M., Counts, S., Horvitz, E., and Hoff, A. Characterizing and predicting…
5.a	Undertake reforms to give women equal rights to economic resources, as well as access to ownership and control over land and other forms of property, financial services, inheritance and natural resources, in accordance with national laws			We did not find published evidence of AI impact on this target
5.b	Enhance the use of enabling technology, in particular information and communications technology, to promote the empowerment of women	1	1	There is only weak evidence so far that AI is tackling this specific SDG. Ref. (1) discusses the 'half the sky movement', a game that enables the player to experience the world through the eyes of a young Indian woman. However, elsewhere (2), this game - and other similar approaches - are critiqued for their neoliberal approach to empowerment, and their lack of focus on altering the systematic bi…	(1) Hilbert, M. & Mann, S. Artificial Intelligence for Development: AI4D SSRN. March 20, (2018). (C) (2) Fisher, J. Toward a Political Economic Framework for Analyzing Digital Development Games: A Case Study of Three Games for Africa in Communication, Culture and Critique 9, 30-48 (2016). (C) (3) Chen, L., Ma, R., Hannák, A. & Wilson, C. Investigating the Impact of Gender on Rank in Resume Search…
5.c	Adopt and strengthen sound policies and enforceable legislation for the promotion of gender equality and the empowerment of all women and girls at all levels			We did not find published evidence of AI impact on this target
Goal 6. Ensure availability and sustainable management of water and sanitation for all. Main contributors: SL. Additional contributors: SD. Reviewers: FFN.
6.1	By 2030, achieve universal and equitable access to safe and affordable drinking water for all	1	1	We found evidence in the literature that AI enables this target. In Ref. (1) AI is used for employing big data analyses to identify global water incident threats to humans (and biodiversity). In Ref. (2), natural language processing and named entity recognition techniques are applied to open and published information to map the relationships among water management entities within a region. The em…	(1) Vörösmarty, C. J., McIntyre, P. B., Gessner, M. O., Dudgeon, D., Prusevich, A., Green, P., Glidden, S., Bunn, S. E., Sullivan, C. A., Reidy Liermann, C. & Davies, P. M. Global threats to human water security and river biodiversity. Nature 467, 555-561 (2010). (A) (2) Murphy, J. T., Ozik, J., Collier, N. T., Altaweel, M., Lammers, R. B., Kliskey, A., Alessa, L., Cason, D. & Williams, P. Using …
6.2	By 2030, achieve access to adequate and equitable sanitation and hygiene for all and end open defecation, paying special attention to the needs of women and girls and those in vulnerable situations	1		AI is potentially an enabler for this target. According to Ref. (1), Bayesian geostatistical and machine-learning modelling methods have the potential to produce high-resolution maps with uncertainty estimates of key gender-disaggregated socio-economic indicators, such as access to sanitation. This information can then be used to plan adequate and equitable sanitation.	(1) Bosco, C., Alegana, V., Bird, T., Pezzulo, C., Bengtsson, L., Sorichetta, A., Steele, J., Hornby, G., Ruktanonchai, C., Ruktanonchai, N., Wetter, E. & Tatem, A. J. Exploring the high-resolution mapping of gender-disaggregated development indicators. Journal of the Royal Society Interface 14, 20160825 (2017). (A)
6.3	By 2030, improve water quality by reducing pollution, eliminating dumping and minimizing release of hazardous chemicals and materials, halving the proportion of untreated wastewater and substantially increasing recycling and safe reuse globally	1		There is ample evidence in the literature that AI could have a positive effect on this target. Using artificial neural networks (ANNs), support vector machines, classification and regression trees, the Carlson's Trophic State Index, which is an indicator for water quality in reservoirs, can be predicted (1). The availability of water quality data is a first step towards reducing pollution. To pre…	(1) Chou, J.-S., Ho, C.-C. & Hoang, H.-S. Determining quality of water in reservoir using machine learning. Ecological Indicators 44, 57-75 (2018). (A) (2) Fan, M., Hu, J., Cao, R., Ruan, W. & Wei, X. A review on experimental design for pollutants removal in water treatment with the aid of artificial intelligence. Chemosphere 200, 330-343 (2018). (A)
6.4	By 2030, substantially increase water-use efficiency across all sectors and ensure sustainable withdrawals and supply of freshwater to address water scarcity and substantially reduce the number of people suffering from water scarcity	1	1	as 6.1. Refs. (1, 2, 3).	(1) Vörösmarty, C. J., McIntyre, P. B., Gessner, M. O., Dudgeon, D., Prusevich, A., Green, P., Glidden, S., Bunn, S. E., Sullivan, C. A., Reidy Liermann, C. & Davies, P. M. Global threats to human water security and river biodiversity. Nature 467, 555-561 (2010). (A) (2) Murphy, J. T., Ozik, J., Collier, N. T., Altaweel, M., Lammers, R. B., Kliskey, A., Alessa, L., Cason, D. & Williams, P. Using …
6.5	By 2030, implement integrated water resources management at all levels, including through transboundary cooperation as appropriate	1	1	AI can be an enabler for this target as evidenced in Ref. (1), where linear integer programming is used to optimize a catchment management plan that balances freshwater biodiversity conservation and ecosystem services delivery areas in a multinational, transboundary watershed (the Danube river basin) (1). However, more research is needed into fairness and equity of such AI-based optimized managem…	(1) Domisch, S., Kakouei, K., Martinez-Lopez, J., Bagstad, K. J., Magrach, A., Balbi, S, Villa, F., Funk, A., Hein, T., Borgwardt, F., Hermoso. V., Jähnig, S.C. & Langhans, S. D. Social equity shapes zone-selection: Balancing aquatic biodiversity conservation and ecosystem services delivery in the trans-national Danube River Basin. Science of the Total Environment 656, 797-807 (2019). (A) (2) Cou…
6.6	By 2020, protect and restore water-related ecosystems, including mountains, forests, wetlands, rivers, aquifers and lakes	1		We found evidence in the literature for AI being an enabler of this target. Refs. (1) and (2) explain how applying linear integer programming can be used to decide where to implement conservation actions in order to meet conservation targets efficiently (1,2). Integer linear programming (ILP) can be used for a multizone approach in freshwater conservation planning (3).	(1) Beyer, H. L., Dujardin, Y., Watts, M. E., Possingham, H. P. Solving conservation planning problems with integer linear programming. Ecological Modelling 328, 14-22 (2016). (A) (2) Önal, H., Wang, Y., Dissanayake, S. T. M., Westervelt, J. D. Optimal design of compact and functionally contiguous conservation management areas. European Journal of Operational Research 251, 957-968 (2016). (A) (3)…
6.a	By 2030, expand international cooperation and capacity-building support to developing countries in water- and sanitation-related activities and programmes, including water harvesting, desalination, water efficiency, wastewater treatment, recycling and reuse technologies	1	1	AI can be considered an enabler by using e.g. Ant Colony Optimization (ACO) techniques, which can contribute to reservoir operation and surface water management, water distribution systems, urban drainage and sewer systems, groundwater managements, environmental and watershed management (1). Regarding the inhibiting effect of AI we refer to the required equity and fairness of AI. In addition, the…	(1) Afshar, A.,Massoumi, F., Afshar, A., Mariño, M.A. State of the art review of ant colony optimization applications in water resource management. Water Resources Management 29, 3891–3904 (2015). (A)
6.b	Support and strengthen the participation of local communities in improving water and sanitation management	1	1	We found evidence in the literature that AI can be an enabler for this target. AI, here as Bayesian Belief Networks (BBN), can be used to combine values of the local community with physical knowledge of a system to develop management situations with community buy-in, such as in the case of (1) aiming at improving groundwater protection. However, AI could, via automated decision making, have an in…	(1) Henriksen, H. J., Rasmussen, P., Brand, G., von Bülow, D., Jensen, F. V. Public participation modelling using Bayesian networks in management of groundwater contamination. Environmental Modelling & Software 22, 1101-1113 (2007). (A) (2) Besold, T.R., Uckelman, S.L. The what, the why, and the how of artificial explanations in automated decision-making. arXiv:1808.07074 (2018). (D)
Goal 7. Ensure access to affordable, reliable, sustainable and modern energy for all. Main contributors: FFN. Reviewers: RV.
7.1	By 2030, ensure universal access to affordable, reliable and modern energy services	1	1	Digital and intelligent energy systems, drawing on the ever increasing data on energy demand and supply, in the future may be able to identify who needs energy and deliver it at the right time, in the right place and at the lowest cost (1,2). This would support access. However a smarter and more digitalized energy system makes it more vulnerable to cyber attacks (3). Further, AI systems will need…	(1) International Energy Agency. Digitalization & Energy (2017). (A) (2) World Economic Forum (WEF). Fourth Industrial Revolution for the Earth Series Harnessing Artificial Intelligence for the Earth (2018). (C) (3) Fleury, T., Khurana, H. & Welch, V., 2008, in IFIP International Federation for Information Processing, Volume 290; Critical Infrastructure Protection II, eds. Papa, M., Shenoi, S., (…
7.2	By 2030, increase substantially the share of renewable energy in the global energy mix	1	1	There is evidence that AI could support the usage of Smart Grids, that in turn could increase the penetration of renewable energy in the system (1,2). Also, ICT companies have been involved in scaling up the use of renewables (4). However, AI could be used to identify technically recoverable oil and gas resources, and optimize the coal sector, reducing global fossil fuel prices and therefore redu…	(1) International Energy Agency. Digitalization & Energy. (2017). (A) (2) Ramchurn, S. D., Vytelingum, P., Rogers, A. & Jennings, N. R. Putting the ‘Smarts’ into the Smart Grid: a Grand challenge for artificial intelligence A research agenda for making the smart grid a reality. 55 (2012). (C) (3) Jones, Nicola. “How to Stop Data Centres from Gobbling up the World’s Electricity.” Nature 2018 561:7…
7.3	By 2030, double the global rate of improvement in energy efficiency	1		There is evidence that AI could support the usage of Smart Grids, that in turn could increase the efficiency of local and global energy systems (1,2). Real-time data in buildings and weather forecast combined with smart systems could predict when heating and cooling is needed, therefore increasing system efficiency (1). “Smart demand response” , for instance, could provide 185 gigawatts (GW) of e…	(1) International Energy Agency. Digitalization & Energy. (2017). (A) (2) World Economic Forum (WEF). Fourth Industrial Revolution for the Earth Series Harnessing Artificial Intelligence for the Earth (2018). (C)
7.a	By 2030, enhance international cooperation to facilitate access to clean energy research and technology, including renewable energy, energy efficiency and advanced and cleaner fossil-fuel technology, and promote investment in energy infrastructure and clean energy technology	1		There is evidence that AI will support the flow of information, capacity building and education outcomes, including in the energy spheres (1). Also, AI can be used to analyze satellite data, with the aim of "tracking/predicting" poverty indicators and to facilitate international collaboration and action plans (2).	(1) McArthur, D., Lewis, M. & Bishary, M. The Roles of Artificial Intelligence in Education: Current Progress and Future Prospects. J. Educ. Technol. 1, 42–80 (2005). (C) (2) Jean, N., Burke, M., Xie, M., Davis, W. M., Lobell, D. B. & Ermon, S. Combining satellite imagery and machine learning to predict poverty. Science 353, 790-794 (2016). (A)
7.b	By 2030, expand infrastructure and upgrade technology for supplying modern and sustainable energy services for all in developing countries, in particular least developed countries, small island developing States, and land-locked developing countries, in accordance with their respective programmes of support	1		As 9.a.	(1) Bissio, R. Vector of hope, source of fear. Spotlight on Sustainable Development 2018, Chapter 3, 77-86 (2018). (C) (2) Kok, K. & Widergren, S. A Society of devices: integrating intelligent distributed resources with transactive energy. IEEE Power and Energy Magazine 14, 34-45 (2016). (B) (3) Adeli, H. & Jiang, X. Intelligent Infrastructure: Neural Networks, Wavelets, and Chaos Theory for Inte…
Goal 8. Promote sustained, inclusive and sustainable economic growth, full and productive employment and decent work for all. Main contributors: AF, FFN. Additional contributors: HA. Reviewers: SD.
8.1	Sustain per capita economic growth in accordance with national circumstances and, in particular, at least 7 per cent gross domestic product growth per annum in the least developed countries	1	1	Evidence shows that AI is an enabler for economic growth, However it could also increase inequalities. There is evidence that there is a risk for increasing economic and democratic inequalities due to AI (1). Research also supports the hypothesis that AI can enable economic growth (2). AI may be deployed in the ordinary production of goods and services, potentially impacting economic growth and i…	(1) Eurobanks, V. Automating Inequality How High Tech tools profile, police and punish the poor. St martins Press (2018). (C) (2) Aghion, P., Jones, B. F. & Jones, C. I.. Artificial Intelligence and Economic Growth. No. w23928. National Bureau of Economic Research (2017). (A) (3) Miailhe, N. Making the AI revolution work for everyone. The Future Society, AI Initiative chapter 2 (2017). (C)
8.2	Achieve higher levels of economic productivity through diversification, technological upgrading and innovation, including through a focus on high-value added and labour-intensive sectors	1	1	There is evidence that AI can enable this target in several ways: for instance, AI can spur innovation (1) and productivity growth (2,4). Systems using artificial intelligence match or surpass human level performance in more and more domains, leveraging rapid advances in other technologies and driving soaring stock prices (3). There is published evidence that the deployment of AI and automation t…	(1) Cockburn, I. M., Henderson, R., Stern, S. The Impact of Artificial Intelligence on Innovation. NBER Working Paper No. 24449, Issued in March 2018, NBER Program(s):Productivity, Innovation, and Entrepreneurship (2018). (A) (2) Gordon, R. J. Revisiting U. S. Productivity Growth over the Past Century with a View of the Future NBER Working Paper No. 15834 Issued in March 2010 NBER Program(s):Econ…
8.3	Promote development-oriented policies that support productive activities, decent job creation, entrepreneurship, creativity and innovation, and encourage the formalization and growth of micro-, small- and medium-sized enterprises, including through access to financial services	1		As for Target 8.2, Interconnection and AI will spur innovation (1).	(1) Cockburn, I. M., Henderson, R. & Stern, S. The Impact of Artificial Intelligence on Innovation". NBER Working Paper No. 24449 Issued in March 2018, NBER Program(s):Productivity, Innovation, and Entrepreneurship (2018). (A)
8.4	Improve progressively, through 2030, global resource efficiency in consumption and production and endeavour to decouple economic growth from environmental degradation, in accordance with the 10-year framework of programmes on sustainable consumption and production, with developed countries taking the lead	1		There is evidence that AI can increase resources efficiency, see for instance the reasoning in target 7.2.	(1) International Energy Agency. Digitalization & Energy. (2017). (A)
8.5	By 2030, achieve full and productive employment and decent work for all women and men, including for young people and persons with disabilities, and equal pay for work of equal value	1	1	There is evidence that AI can affect job outcomes both positively and negatively. Positively – by increasing the demand for labor in other industries or jobs (7) that arise due to automation (productivity effect). Negatively – by directly displacing workers from tasks they were previously performing (displacement effect) (1). Further, as robots and other computer-assisted technologies take over t…	(1) Acemoglu, D. & Restrepo, P. Robots and jobs evidence from US labour market WP 23285, NBER (2017). (A) (2) Frey, C. B. & Osborne, M. The future of Employment: How susceptible are jobs to Combuterization (2013). (A) (3) Chui, M., Manyika, J. & Miremadi, M. Four fundamentals of workplace automation. McKinsey Quarterly (2015). (D) (4) Arntz, M., Gregory, T. & Zierahn, U. The Risk of Automation fo…
8.6	By 2020, substantially reduce the proportion of youth not in employment, education or training	1	1	AI can enable education outcomes (See SDG 4), however also decrease job possibilities for low-skilled youth (see Target 8.1)
8.7	Take immediate and effective measures to eradicate forced labour, end modern slavery and human trafficking and secure the prohibition and elimination of the worst forms of child labour, including recruitment and use of child soldiers, and by 2025 end child labour in all its forms	1		There is evidence that big data analysis and sharing can help achieving this target. For instance, AI can be used to find ads and inhibit webpages connected to human trafficking (1,2).	(1) Kejriwal, M., Szekely, P. & Knoblock, C. Investigative Knowledge Discovery for Combating Illicit Activities IEEE Intelligent Systems (2018). (A) (2) Kejriwal, M. Fighting human trafficking with AI. USC Information Sciences Institute (2018). (A)
8.8	Protect labour rights and promote safe and secure working environments for all workers, including migrant workers, in particular women migrants, and those in precarious employment	1		As target 8.7.	(1) Kejriwal, M., Szekely, P. & Knoblock, C. Investigative Knowledge Discovery for Combating Illicit Activities IEEE Intelligent Systems (2018). (A) (2) Kejriwal, M. Fighting human trafficking with AI. USC Information Sciences Institute (2018). (A)
8.9	By 2030, devise and implement policies to promote sustainable tourism that creates jobs and promotes local culture and products	1		A potential positive impact on this target would be the use of AI to develop virtual agents who can assist the visitors in cultural heritage scenarios, therefore improving their value and resource use (1).	(1) Costantini, S., Mostarda, L., Tocchio, A. & Tsintza, P. DALICA: Agent-based ambient intelligence for cultural-heritage scenarios. IEEE Intelligent Systems 23 (2008). (B)
8.1	Strengthen the capacity of domestic financial institutions to encourage and expand access to banking, insurance and financial services for all	1		There is evidence that AI can enable making financial services and risk capital more accessible to all. AI could decrease bias in finance a by providing more effective risk assessment (1).	(1) Faggella, D. Machine Learning in Finance – Present and Future Applications. TechEmerge.com (2018). (C)
8.a	Increase Aid for Trade support for developing countries, in particular least developed countries, including through the Enhanced Integrated Framework for Trade-Related Technical Assistance to Least Developed Countries			We did not find published evidence of AI impact on this target
8.b	By 2020, develop and operationalize a global strategy for youth employment and implement the Global Jobs Pact of the International Labour Organization	1		As highlighted in SDG 4, AI can have a significant positive impact on education, increasing the development and employment possibilities of the youth.
Goal 9. Build resilient infrastructure, promote inclusive and sustainable industrialization and foster innovation. Main contributors: RV. Reviewers: IL.
9.1	Develop quality, reliable, sustainable and resilient infrastructure, including regional and transborder infrastructure, to support economic development and human well-being, with a focus on affordable and equitable access for all	1		The literature reflects positive impacts through improved technology enabled by AI in a number of areas: better water level forecasting which can help develop better infrastructure (1); data-driven techniques to help optimize electricity usage in developing countries (2); and algorithms to optimize the resilience of infrastructure (3,4).	(1) Seo, Y., Kim, S., Kisi, O. & Singh, V. P. Daily water level forecasting using wavelet decomposition and artificial intelligence techniques. Journal of Hydrology 520, 224-243 (2015). (A) (2) Batani, J., Dzambo, S. & Magodi, I. Household power optimisation and monitoring system. International Journal of Computer Science and Business Informatics 17, 23-37 (2017). (B) (3) Yeo, H., Yoon, Y. & Mada…
9.2	Promote inclusive and sustainable industrialization and, by 2030, significantly raise industry’s share of employment and gross domestic product, in line with national circumstances, and double its share in least developed countries	1	1	There is published evidence on the positive impacts of AI including increased productivity through development of new technologies, and net positive impact in the economy (1), as well as improved mapping of electricity needs based on employment and GDP (2). However, the literature also shows that future markets may rely heavily on data analysis, and these resources are not equally available in de…	(1) Acemoglu, D. & Restrepo, P. Artificial intelligence, automation and work. National Bureau of Economic Research, Paper 24196 (2018). (A) (2) Zahedi, G., Azizi, S., Bahadori, A., Elkamel, A. & Alwi, S. R. W. Electricity demand estimation using an adaptive neuro-fuzzy network: A case study from the Ontario province - Canada. Energy 49, 323-328 (2013). (A) (3) Bissio, R. Vector of hope, source of…
9.3	Increase the access of small-scale industrial and other enterprises, in particular in developing countries, to financial services, including affordable credit, and their integration into value chains and markets	1	1	We identified in the literature a potential negative impact of AI: if future economy will heavily rely on data processing, that may reduce the competitively of smaller industries (1) and result in loss of less specialized jobs (2). On the other hand, AI may allow to develop better models for bank performance, which would allow more access to financial resources (3).	(1) Bissio, R. Vector of hope, source of fear. Spotlight on Sustainable Development 2018, Chapter 3, 77-86 (2018). (C) (2) Frey, C. B. & Osborne, M. A. The future of employment: how susceptible are jobs to computerisation? Technological forecasting and social change 114, 254-280 (2017). (A) (3) Duygun-Fethi, M. & Pasiouras, F. Assessing bank performance with operational research and artificial in…
9.4	By 2030, upgrade infrastructure and retrofit industries to make them sustainable, with increased resource-use efficiency and greater adoption of clean and environmentally sound technologies and industrial processes, with all countries taking action in accordance with their respective capabilities	1		There is published evidence of positive technological developments enabled by AI: smart cities with better infrastructure and use of renewable resources (1); more efficient monitoring and modeling of water resources, with the aim of improving water treatment and leading to more sustainable industries (2).	(1) Komninos, N. & Sefertzi, E. Intelligent cities: R&D offshoring, web 2.0 product development and globalization of innovation systems. Second Knowledge Cities Summit, Shenzhen, China (2009). (C) (2) Adriaens, P., Goovaerts, P., Skerlos, S., Edwards, E. & Egli, T. Intelligent infrastructure for sustainable potable water: a roundtable for emerging transnational research and technology development…
9.5	Enhance scientific research, upgrade the technological capabilities of industrial sectors in all countries, in particular developing countries, including, by 2030, encouraging innovation and substantially increasing the number of research and development workers per 1 million people and public and private research and development spending	1		According to the literature, AI is expected to increase productivity and foster the development of new technologies and industries (1,2).	(1) Acemoglu, D. & Restrepo, P. Artificial intelligence, automation and work. National Bureau of Economic Research, Paper 24196 (2018). (A) (2) Russell, S., Dewey, D. & Tegmark, M. Research priorities for robust and beneficial artificial intelligence. AI Magazine 36, 105-114 (2015). (C)
9.a	Facilitate sustainable and resilient infrastructure development in developing countries through enhanced financial, technological and technical support to African countries, least developed countries, landlocked developing countries and small island developing States	1		There is published evidence that AI will enable algorithms to split complex jobs into minor tasks, which can then be distributed and assigned worldwide for instance to workers in developing countries (1). Other benefits of AI include optimization of the electric grid system (2) and improvement of the design and resilience of infrastructure (3).	(1) Bissio, R. Vector of hope, source of fear. Spotlight on Sustainable Development 2018, Chapter 3, 77-86 (2018). (C) (2) Kok, K. & Widergren, S. A Society of devices: integrating intelligent distributed resources with transactive energy. IEEE Power and Energy Magazine 14, 34-45 (2016). (B) (3) Adeli, H. & Jiang, X. Intelligent Infrastructure: Neural Networks, Wavelets, and Chaos Theory for Inte…
9.b	Support domestic technology development, research and innovation in developing countries, including by ensuring a conducive policy environment for, inter alia, industrial diversification and value addition to commodities	1	1	Some authors indicate that AI may be a inhibitor for this target: although AI potentially enables certain tasks to be performed by developing countries (allowing their technological development), these could also be taken up by third parties, essentially displacing jobs away from developing economies (1). Other authors also report potential positive impacts, such as the possibility of developing …	(1) Bissio, R. Vector of hope, source of fear. Spotlight on Sustainable Development 2018, Chapter 3, 77-86 (2018). (C) (2) Acemoglu, D. & Restrepo, P. Artificial intelligence, automation and work. National Bureau of Economic Research, Paper 24196 (2018). (A) (3) Li, R., et al. Intelligent 5G: when cellular networks meet artificial intelligence. IEEE Wireless communications 24, 175-183 (2017). (B)
9.c	Significantly increase access to information and communications technology and strive to provide universal and affordable access to the Internet in least developed countries by 2020	1	1	According to the literature, although the extended use of AI will imply that ICT access may reach even the less developed countries, this might delay the access to ICT to poor people leaving in G20 countries (1). An alternative view (2) is that AI will enable a fully digitalized world, even within the poorest population in developed countries.	(1) Bissio, R. Vector of hope, source of fear. Spotlight on Sustainable Development 2018, Chapter 3, 77-86 (2018). (C) (2) Li, R., et al. Intelligent 5G: when cellular networks meet artificial intelligence. IEEE Wireless communications 24, 175-183 (2017). (B)
Goal 10. Reduce inequality within and among countries. Main contributors: SL, RV. Additional contributors: AF, MB. Reviewers: FFN.
10.1	By 2030, progressively achieve and sustain income growth of the bottom 40 per cent of the population at a rate higher than the national average	1	1	We found both enabling and inhibiting links of AI to this target. The Neighborhood Trust project aims to use AI in the form of a cognitive financial advisor to help low-wage workers change their financial future. The team plans to develop predictive models and decision support to offer personalized financial advice considering the individual situation of their clients. The initiative is part of t…	(1) On-going project. Information available at (C): https://www.research.ibm.com/science-for-social-good/ (2) Berg, A., Buffie, E. F. & Zanna, L.-F. Should we fear the robot revolution? (The correct answer is yes). Journal of Monetary Economics 97, 117-148 (2018). (A)
10.2	By 2030, empower and promote the social, economic and political inclusion of all, irrespective of age, sex, disability, race, ethnicity, origin, religion or economic or other status	1	1	Literature evidence suggests that AI could be both an enabler and an inhibitor for this target. In two on-going projects, AI is used to work towards enabling this target: In the Data 4 Black Lives project, AI is being used to collect and analyze data to back racial justice initiatives. The project connects data scientists and activists with the goal to identify solutions for and lend additional a…	(1) On-going project. Information available at (C): http://d4bl.org/about.html (2) On-going project. Information available at (C): https://www.research.ibm.com/science-for-social-good/ (3) Zliobaite, I. Measuring discrimination in algorithmic decision making. Data Mining and Knowledge Discovery 31, 1060–1089 (2017). (A)
10.3	Ensure equal opportunity and reduce inequalities of outcome, including by eliminating discriminatory laws, policies and practices and promoting appropriate legislation, policies and action in this regard	1	1	According to the literature, AI is an enabler and an inhibitor for this target. Ref. (1) discusses the discriminatory challenges faced in the automated targeting of online job advertising using AI and gives technical recommendations of how to reduce or avoid them. AI can also be an inhibitor for this target as in 10.1, see Ref. (2); additional information in Ref. (3).	(1) Dalenberg, D. J. Preventing discrimination in the automated targeting of job advertisements. Computer Law & Security Review 34, 615-627 (2018). (C) (2) Berg, A., Buffie, E. F. & Zanna, L.-F. Should we fear the robot revolution? (The correct answer is yes). Journal of Monetary Economics 97, 117-148 (2018). (A) (3) Barocas, S. & Selbst, A. D. Big Data's Disparate Impact. California Law Review 1…
10.4	Adopt policies, especially fiscal, wage and social protection policies, and progressively achieve greater equality			We did not find published evidence of AI impact on this target
10.5	Improve the regulation and monitoring of global financial markets and institutions and strengthen the implementation of such regulations	1		Evidence from the literature suggests that machine-learning algorithms can help with trade surveillance in the financial market, i.e. detecting price manipulations, to prevent abuse (1). Therefore, AI can be an enabler for this target.	(1) Cao, Y., Li, Y. H., Coleman, S., Belatreche, A. & McGinnity, T. M. Detecting price manipulation in the financial market. Proceedings paper of the IEEE Conference on Computational Intelligence for Financial Engineering and Economics (CIFEr), 77-84 (2014). (A)
10.6	Ensure enhanced representation and voice for developing countries in decision-making in global international economic and financial institutions in order to deliver more effective, credible, accountable and legitimate institutions	1	1	There is evidence in the literature showing that AI may be an enabler for this target. The use of simulations to assess the response of virtual societies to the establishment of various types of norms and regulations, has large potential for identifying sources of inequality and conflict, with a net positive contribution for this target (1,2). However, if future economies will heavily rely on dat…	(1) Saam, N. J. and Harrer, A. Simulating norms, social inequality, and functional change in artificial societies. Journal of Artificial Societies and Social Simulation 2, 2 (1999). (B) (2) Rossi, F., Venable, K. B., and Walsh, T. A short introduction to preferences: Between artificial intelligence and social choice. Synthesis Lectures on Artificial Intelligence and Machine Learning, 1-102 (2011)…
10.7	Facilitate orderly, safe, regular and responsible migration and mobility of people, including through the implementation of planned and well-managed migration policies	1	1	AI may be, according to the literature, an enabler for this target for instance through the analysis of complex demographics and social patterns in order to better predict migration and develop plans and policies accordingly (1). On the other hand, other references (2) reflect contradicting views: while on the other hand AI may open opportunities for connecting and raising awareness of migration …	(1) Spielman, S. E. and Thill, J.-C. Social area analysis, data mining, and GIS. Computers, Environment and Urban Systems 32, 110-122 (2008). (A) (2) Francescato, D. Globalization, artificial intelligence, social networks and political polarization: new challenges for community psychologists. Community Psychology in Global Perspective 4, 20-41 (2018). (C)
10.a	Implement the principle of special and differential treatment for developing countries, in particular least developed countries, in accordance with World Trade Organization agreements	1	1	According to the literature, AI may positively impact this target through increased productivity and net positive impact on the economy (1), as well as through better models for bank performance, which would allow more access to financial resources for developing countries (2). There are however confronting views, indicating that future markets may rely heavily on data analysis thus effectively i…	(1) Acemoglu, D. and Restrepo, P. Artificial intelligence, automation and work. National Bureau of Economic Research, Paper 24196 (2018). (A) (2) Duygun-Fethi, M. and Pasiouras, F. Assessing bank performance with operational research and artificial intelligence techniques: a survey. University of Bath (2009). (B) (3) Bissio, R. Vector of hope, source of fear. Spotlight on Sustainable Development …
10.b	Encourage official development assistance and financial flows, including foreign direct investment, to States where the need is greatest, in particular least developed countries, African countries, small island developing States and landlocked developing countries, in accordance with their national plans and programmes	1	1	As 10.a.	(1) Acemoglu, D. and Restrepo, P. Artificial intelligence, automation and work. National Bureau of Economic Research, Paper 24196 (2018). (A) (2) Duygun-Fethi, M. and Pasiouras, F. Assessing bank performance with operational research and artificial intelligence techniques: a survey. University of Bath (2009). (B) (3) Bissio, R. Vector of hope, source of fear. Spotlight on Sustainable Development …
10.c	By 2030, reduce to less than 3 per cent the transaction costs of migrant remittances and eliminate remittance corridors with costs higher than 5 per cent	1		According to the literature, AI has potential for becoming an enabler towards this target due to the possibilities of simplifying the transaction process, with consequent reduction of costs (1,2).	(1) Lee, S. and Han, M. A study on the Fourth Industrial Revolution. International Journal of Advanced Social Sciences 1, 5-11 (2018). (C) (2) Lipton, A., Shrier, D., and Pentland, A. Digital banking manifesto: the end of banks? Technical Report, Massachusetts Institute of Technology (2016). (C)
Goal 11. Make cities and human settlements inclusive, safe, resilient and sustainable. Main contributors: RV. Reviewers: HA.
11.1	By 2030, ensure access for all to adequate, safe and affordable housing and basic services and upgrade slums	1		Based on the literature, a number of potential positive impacts of AI are expected, including use of data-driven techniques to help optimize electricity usage in developing countries (1), development of smart cities with better infrastructure and use of renewable resources (2) and improved design of structures to increase their resilience (3).	(1) Batani, J., Dzambo, S. & Magodi, I. Household power optimisation and monitoring system. International Journal of Computer Science and Business Informatics 17, 23-37 (2017). (B) (2) Komninos, N. & Sefertzi, E. Intelligent cities: R&D offshoring, web 2.0 product development and globalization of innovation systems. Second Knowledge Cities Summit, Shenzhen, China (2009). (C) (3) Adeli, H. & Jiang…
11.2	By 2030, provide access to safe, affordable, accessible and sustainable transport systems for all, improving road safety, notably by expanding public transport, with special attention to the needs of those in vulnerable situations, women, children, persons with disabilities and older persons	1	1	We identified published evidence showing that a number of technological developments enabled by AI may have a positive impact on this target: optimize the maintenance, rehabilitation and reconstruction of infrastructure (1), development of self-driving cars (2), and modelling of metropolitan systems for better and more resilient transportation solutions (3,4). Furthermore, AI can enable safety fe…	(1) Yeo, H., Yoon, Y. & Madanat, S. Maintenance optimization for heterogeneous infrastructure systems: evolutionary algorithms for bottom-up methods. In: Sustainable & Resilient Critical Infrastructure Systems, Eds. Gopalakrishnan, K. and Peeta, S., Springer, 185-199 (2010). (A) (2) Makridakis, S. The forthcoming artificial intelligence (AI) revolution: its impact on society and firms. Futures 90…
11.3	By 2030, enhance inclusive and sustainable urbanization and capacity for participatory, integrated and sustainable human settlement planning and management in all countries	1	1	According to the literature, AI may act as an enabler for this goal in a number of areas: development of smart cities with better infrastructure and using renewable resources (1); more efficient monitoring and modeling of water resources (which will improve the quality of drinking water); modelling of metropolitan systems to address issues like the transportation problem, or urban planning in a g…	(1) Komninos, N. & Sefertzi, E. Intelligent cities: R&D offshoring, web 2.0 product development and globalization of innovation systems. Second Knowledge Cities Summit, Shenzhen, China (2009). (C) (2) Adriaens, P., Goovaerts, P., Skerlos, S., Edwards, E. & Egli, T. Intelligent infrastructure for sustainable potable water: a roundtable for emerging transnational research and technology development…
11.4	Strengthen efforts to protect and safeguard the world’s cultural and natural heritage	1		The literature reports a number of areas where AI can be an enabler for this goal: prediction and prevention of the emergence of harmful algal blooms which can produce high ecological damage (1); development of new tools for ecology analysis and management (2,3); and development of virtual agents who can assist the visitors in cultural heritage scenarios, therefore improving their value and resou…	(1) Muttil, N. & Chau, K. Machine learning paradigms for selecting ecologically significant input variables. Engineering Applications of Artificial Intelligence 20, 735-744 (2007). (A) (2) Rykiel, E. J. Artificial intelligence and expert systems in ecology and natural resource management. Ecological Modelling 46, 3-8 (1989). (C) (3) Coulson, R. N., Folse, L. J. & Loh, D. K. Artificial intelligenc…
11.5	By 2030, significantly reduce the number of deaths and the number of people affected and substantially decrease the direct economic losses relative to global gross domestic product caused by disasters, including water-related disasters, with a focus on protecting the poor and people in vulnerable situations	1		The literature reflects several areas where AI can be considered an enabler: water level forecasting, which can help develop better infrastructure (1); prediction and prevention of harmful algal blooms which can produce high economical damage (2); optimization of resource sources (inspections and crews) after a natural disaster, such as an earthquakes (3). AI can also help to better predict the s…	(1) Seo, Y., Kim, S., Kisi, O. & Singh, V. P. Daily water level forecasting using wavelet decomposition and artificial intelligence techniques. Journal of Hydrology 520, 224-243 (2015). (A) (2) Muttil, N. & Chau, K. Machine learning paradigms for selecting ecologically significant input variables. Engineering Applications of Artificial Intelligence 20, 735-744 (2007). (A) (3) Plevris, V., Karlaft…
11.6	By 2030, reduce the adverse per capita environmental impact of cities, including by paying special attention to air quality and municipal and other waste management	1		According to the literature, AI can be considered an enabler for this target due to the following developments: development of smart cities with better infrastructure and using renewable resources (1); efficient monitoring and modeling of water resources, with the aim of improving quality of drinking water (2); by combining AI with current ICT infrastructures it will be possible to record more in…	(1) Komninos, N. & Sefertzi, E. Intelligent cities: R&D offshoring, web 2.0 product development and globalization of innovation systems. Second Knowledge Cities Summit, Shenzhen, China (2009). (C) (2) Adriaens, P., Goovaerts, P., Skerlos, S., Edwards, E. & Egli, T. Intelligent infrastructure for sustainable potable water: a roundtable for emerging transnational research and technology development…
11.7	By 2030, provide universal access to safe, inclusive and accessible, green and public spaces, in particular for women and children, older persons and persons with disabilities	1		A number of authors have identified positive impacts of AI on this target: design of smart cities with better infrastructure and accessibility (1); better city planning for accessibility (2); better information about green spaces and lighting in cities, emphasizing the potential for improvement (3).	(1) Komninos, N. & Sefertzi, E. Intelligent cities: R&D offshoring, web 2.0 product development and globalization of innovation systems. Second Knowledge Cities Summit, Shenzhen, China (2009). (C) (2) Portugali, J. SIRN—Synergetic inter-representation networks: an approach to urban planning and design with implications to visual reasoning and design creativity. In: Studying Visual and Spatial Rea…
11.a	Support positive economic, social and environmental links between urban, per-urban and rural areas by strengthening national and regional development planning	1		The literature reports several potential positive impacts of AI on this target: development of smart cities with better infrastructure (1) and use of AI to develop better transport systems connecting urban and rural areas (2).	(1) Komninos, N. & Sefertzi, E. Intelligent cities: R&D offshoring, web 2.0 product development and globalization of innovation systems. Second Knowledge Cities Summit, Shenzhen, China (2009). (C) (2) Agarwal, P. K., Gurjar, J., Agarwal, A. K. & Birla, R. Application of artificial intelligence for development of intelligent transport system in smart cities. International Journal of Transportation…
11.b	By 2020, substantially increase the number of cities and human settlements adopting and implementing integrated policies and plans towards inclusion, resource efficiency, mitigation and adaptation to climate change, resilience to disasters, and develop and implement, in line with the Sendai Framework for Disaster Risk Reduction 2015-2030, holistic disaster risk management at all levels	1		The literature reflects a positive impact of AI on this particular goal: for instance, in the use of AI to help reduce losses to ecosystems in disasters, in a way consistent with the Sendai framework (1); and with the development of algorithms aimed at sorting and providing data from users during disasters to promote their participation and help (2).	(1) Levy, J. & Prizzia, R. From data modeling to algorithmic modeling in the big data era: water resources security in the Asia-Pacific region under conditions of climate change. In: Asia-Pacific Security Challenges, Advanced Sciences and Technologies for Security Applications, Eds. Masys, A. J. and Lin, L. S. F. , Springer, 197-220 (2018). (A) (2) Bacigalupe, G. & Velasco-Martin, J. Are crisis p…
11.c	Support least developed countries, including through financial and technical assistance, in building sustainable and resilient buildings utilizing local materials	1		According to the literature AI is an enabler for this goal, in particular when it comes to the use of algorithms to improve the design of structures and make them more resilient and sustainable (1).	(1) Adeli, H. & Jiang, X. Intelligent Infrastructure: Neural Networks, Wavelets, and Chaos Theory for Intelligent Transportation Systems and Smart Structures. CRC Press, Taylor & Francis Group (2009). (A)
Goal 12. Ensure sustainable consumption and production patterns. Main contributors: AF, FFN, RV. Reviewers: SL.
12.1	Implement the 10-year framework of programmes on sustainable consumption and production, all countries taking action, with developed countries taking the lead, taking into account the development and capabilities of developing countries	1	1	Published evidence shows an expected rise in production efficiency due to AI, as less resources are used and wasted. Regarding consumption, it could be argued that the potential for a more circular economy can be supported by AI (1). The research literature shows that even though the gains from AI are vast for individuals, society and organizations, there must be a humanistic approach to AI. Ther…	(1) Rossi, F. Artificial Intelligence: Potential Benefits and Ethical Considerations. Policy Department C: Citizens' Rights and Constitutional Affairs European Parliament PE 571.380 (2016). (A) (2) Campolo, A., Sanfilippo, M., Whittaker, M. & Crawford, K. AI Now 2017 Report, New York University (2017). (C) (3) Whittaker, M., Crawford, K., Dobbe, R., Fried, G., Kaziunas, E., Mathur, V., Myers West…
12.2	By 2030, achieve the sustainable management and efficient use of natural resources	1		Evidence suggests that AI can be enabler for achieving this goal. In particular, a new approach for the opeation of a building’s cooling system using machine learning techniques and Internet of Things (IoT) data can help to lower energy consumption and costs, as the global demand for energy increases (1).	(1) Vishwanath, A. IoT and machine learning to reduce energy use in cooling systems. IBM Research-Australia (2018). (C)
12.3	By 2030, halve per capita global food waste at the retail and consumer levels and reduce food losses along production and supply chains, including post-harvest losses	1		Evidence suggests that AI-facilitated operational efficiency can be used to target goals such as reducing waste throughout the life cycle, including the food chain (1).	(1) Manyika, J. The promise and challenge of the age of artificial intelligence. McKinsey Global Institute Report (2018). (C)
12.4	By 2020, achieve the environmentally sound management of chemicals and all wastes throughout their life cycle, in accordance with agreed international frameworks, and significantly reduce their release to air, water and soil in order to minimize their adverse impacts on human health and the environment	1		Evidence suggests that AI-facilitated operational effiency can be used targeting goals such as reducing waste through the life cycle in most sectors (1).	(1) Manyika, J. The promise and challenge of the age of artificial intelligence. McKinsey Global Institute Report (2018). (C)
12.5	By 2030, substantially reduce waste generation through prevention, reduction, recycling and reuse			We did not find published evidence of AI impacts on this target.
12.6	Encourage companies, especially large and transnational companies, to adopt sustainable practices and to integrate sustainability information into their reporting cycle	1	1	There is published evidence that AI can be both an enabler and an inhibitor for companies to adopt sustainable practices. For instance, AI can act as an inhibitor when private machine learning systems do not carefully design objective functions (1). At the same time, some of the decision-making tasks delegated to software systems could support sustainable practices, if properly designed (2).	(1) Amodei, D., Olah, C., Steinhardt, J., Christiano, B., Schulman, J. & Mané, D. Concrete problems in AI safety. arXiv:1606.06565 (2016). (C) (2) Nunes, I. & Jannach, D. A. Systematic review and taxonomy of explanations in decision support and recommender systems. User Modeling and User-Adapted Interaction 27, 393-444 (2017). (B)
12.7	Promote public procurement practices that are sustainable, in accordance with national policies and priorities	1	1	The literature reflects applications where AI may help develop prediction models of public procurement irregularities with the aim of screening contractors (1). Other studies (2) describe the ways in which public actors have successfully scrutinized existing systems, analyzing case studies from around the globe. Most successful scrutiny to date has been relatively non-technical in nature — e.g., …	(1) Sun, T. & Sales, L. J. Predicting public procurement irregularity: an application of neural networks. Journal of Emerging Technologies in Accounting 15, 141-154 (2018). (A) (2) Rieke, A., Bogen, M. & Robinson, D. G. Public scrutiny of automated decisions: early lessons and emerging methods. APO Report (2018). (B)
12.8	By 2030, ensure that people everywhere have the relevant information and awareness for sustainable development and lifestyles in harmony with nature	0		We did not find published evidence of AI impact on this target
12.a	Support developing countries to strengthen their scientific and technological capacity to move towards more sustainable patterns of consumption and production	1		AI may have a positive impact on this target, for instance through a complete reshaping of current industrial practices with optimized organization structures (1), and trough the automatic identification of areas for high improvement in terms of technological and sustainable practices (2).	(1) Stock, T. & Seliger, G. Opportunities of sustainable manufacturing in industry 4.0. Procedia CIRP 40, 536-541 (2016). (C) (2) Wakimoto, T. Proactive use of artificial intelligence for the development: space satellites as a key infrastructure. In: Post 2030-Agenda and the Role of Space. Studies in Space Polic, Ed. Froehlich A., Springer, 1-9 (2018). (B)
12.b	Develop and implement tools to monitor sustainable development impacts for sustainable tourism that creates jobs and promotes local culture and products	1		A potential positive impact on this target would be the use of AI to develop virtual agents, who can provide visitors of cultural heritage areas with personalized information about the place, therefore improving its value and resource use (1).	(1) Costantini, S., Mostarda, L., Tocchio, A. & Tsintza, P. DALICA: Agent-based ambient intelligence for cultural-heritage scenarios. IEEE Intelligent Systems 23 (2008). (B)
12.c	Rationalize inefficient fossil-fuel subsidies that encourage wasteful consumption by removing market distortions, in accordance with national circumstances, including by restructuring taxation and phasing out those harmful subsidies, where they exist, to reflect their environmental impacts, taking fully into account the specific needs and conditions of developing countries and minimizing the poss…	1		A potential positive impact of AI on this target is reported in Ref. (1), where it is used to predict the energy consumption in Iran, together with a comprehensive energy plan including market prices, subsidies, etc., with the aim of promoting renewable energies.	(1) Gerami, R. & Ardehali, M. M. Suggestion a novel scenario in Iran renewable energy planning based on modified ANN method. International Journal of Systems Science and Applied Mathematics 3, 52-61 (2018). (B)
Goal 13. Take urgent action to combat climate change and its impacts. Main contributors: FFN. Reviewers: HA.
13.1	Strengthen resilience and adaptive capacity to climate-related hazards and natural disasters in all countries	1		There is evidence that AI advances will support the understanding of climate change, and the modelling of the possible impacts of it. Therefore supporting adaptive capacity to climate change (1). AI can also support the prediction and forecasting of extreme weather events, and support early crop yield prediction, all benefitting climate change adaptation planning (2).	(1) Tripathi, S., Srinivas, V. V & Nanjundiah, R. S. Downscaling of precipitation for climate change scenarios: A support vector machine approach. Journal of Hydrology 330, 621-640 (2006). (A) (2) World Economic Forum (WEF). Fourth Industrial Revolution for the Earth Series Harnessing Artificial Intelligence for the Earth (2018). (C)
13.2	Integrate climate change measures into national policies, strategies and planning	1	1	As target 13.1. Further, as for targets 7.2 and 7.3, AI will support low-carbon energy systems with high integration of renewable energy and energy efficiency, which are all needed to address climate change (1-3). However, AI will need significant amount of electricity to work properly. If that electricity will be obtained from non carbon-free sources, it might have implications on green house ga…	(1) Tripathi, S., Srinivas, V. V & Nanjundiah, R. S. Downscaling of precipitation for climate change scenarios: A support vector machine approach. Journal of Hydrology 330, 621-640 (2006). (A) (2) International Energy Agency. Digitalization & Energy (2017). (A) (3) World Economic Forum (WEF). Fourth Industrial Revolution for the Earth Series Harnessing Artificial Intelligence for the Earth (2018)…
13.3	Improve education, awareness-raising and human and institutional capacity on climate change mitigation, adaptation, impact reduction and early warning	1		There is evidence that AI will support the flow of information, capacity building and education outcomes, including in the climate spheres (1) and more generally that AI can act as an enabler for education (2).	(1) McArthur, D., Lewis, M. & Bishary, M. The Roles of Artificial Intelligence in Education: Current Progress and Future Prospects. J. Educ. Technol. 1, 42–80 (2005). (B) (2) Brusilovsky, P. & Peylo, C. Adaptive and intelligent web-based educational systems. International Journal of Artificial Intelligence in Education 13, 159–172 (2003). (C)
13.a	Implement the commitment undertaken by developed-country parties to the United Nations Framework Convention on Climate Change to a goal of mobilizing jointly $100 billion annually by 2020 from all sources to address the needs of developing countries in the context of meaningful mitigation actions and transparency on implementation and fully operationalize the Green Climate Fund through its capita…			We did not find published evidence of AI impact on this target
13.b	Promote mechanisms for raising capacity for effective climate change-related planning and management in least developed countries and small island developing States, including focusing on women, youth and local and marginalized communities	1		As 13.3	(1) McArthur, D., Lewis, M. & Bishary, M. The Roles of Artificial Intelligence in Education: Current Progress and Future Prospects. J. Educ. Technol. 1, 42–80 (2005). (B) (2) Brusilovsky, P. & Peylo, C. Adaptive and intelligent web-based educational systems. International Journal of Artificial Intelligence in Education 13, 159–172 (2003). (C)
Goal 14. Conserve and sustainably use the oceans, seas and marine resources for sustainable development. Main contributors: SD. Additional contributors: SL. Reviewers: RV.
14.1	By 2025, prevent and significantly reduce marine pollution of all kinds, in particular from land-based activities, including marine debris and nutrient pollution	1		There is evidence in the literature showing that AI may be an enabler for this target via the automatic identification of possible oil spills, providing relevant information for decision-making (1). Further, AI can be used for predicting marine litter for estimating litter categories, which in turn is required for a successful management (2).	(1) Keramitsoglou, I., Cartalis, C. & Kiranoudis, C. T. Automatic identification of oil spills on satellite images. Environ. Modell. Softw. 21, 640-652 (2006). (A) (2) Balas, C. E., Ergın, A., Williams, A. T. & Koc, L. Marine litter prediction by artificial intelligence. Marine Pollution Bulletin 48, 449-457 (2004). (A)
14.2	By 2020, sustainably manage and protect marine and coastal ecosystems to avoid significant adverse impacts, including by strengthening their resilience, and take action for their restoration in order to achieve healthy and productive oceans	1	1	We found published evidence that AI can be considered an enabler for this goal. For instance, mobile autonomous process sampling for autonomous underwater vehicles can be used for recognizing features in order to estimate probabilistic states for adaptive control of survey navigation and triggering of targeted water samplers (1). Moreover, spatial numerical optimization tools via Integer Linear P…	(1) Ryan, J. P. et al. Mobile autonomous process sampling within coastal ocean observing systems. Limnology and Oceanography-Methods 8, 394-402 (2010). (A) (2) Klein, C., Steinback, C., Watts, M., Scholz, A. & Possingham, H. P. Spatial marine zoning for fisheries and conservation. Frontiers in Ecology and the Environment 8, 349-353 (2009). (A) (3) Technology described at: https://therippergroup.c…
14.3	Minimize and address the impacts of ocean acidification, including through enhanced scientific cooperation at all levels	1		The literature shows that autonomous underwater vehicles (AUVs) can improve observability, for example of algal bloom regions, ocean acidification, and ocean circulation (1) that help reaching this goal. The integrated coral observing network (ICON) uses real-time integration of satellites and in situ and radar data sources for purposes of ecological forecasting of such events as coral bleaching,…	(1) Li, H. & Williams, B. Hybrid planning with temporally extended goals for sustainable ocean observing. Proceedings of the Twenty-Fifth Conference on Artificial Intelligence, 1365-1370 (2011). (A) (2) Hendee, J. C., Gramer, L., Kleypas, J. A., Manzello, D. Jankulak, M. & Langdon, C. The integrated coral observing network: Sensor solutions for sensitive sites. Proceedings of the 2007 Internation…
14.4	By 2020, effectively regulate harvesting and end overfishing, illegal, unreported and unregulated fishing and destructive fishing practices and implement science-based management plans, in order to restore fish stocks in the shortest time feasible, at least to levels that can produce maximum sustainable yield as determined by their biological characteristics	1		AI can be considered an enabler for this target using e.g. machine learning to detect and identify global fishing activity of trawlers based on data from the satellite-based automatic information system (AIS) (1). Further, AI as autonomous underwater vehicles (AUV) equipped with sensors, communication devices, and navigational intelligence can perform effective and broad-range monitoring missions…	(1) de Souza, E. N., Boerder, K., Matwin, S. & Worm, B. Improving fishing pattern detection fromsatellite AIS using data mining and machine learning. PloS ONE, 11(7): e0158248 (2016). (A) (2) Lee, J., Roh, M., Kim, K. & Lee, D. Design of autonomous underwater vehicles for cage aquafarms. IEEE Intelligent Vehicles Symposium, 938-943 (2007). (B) (3) Nada, Y. A. & Elawady, Y. H. Analysis, design, an…
14.5	By 2020, conserve at least 10 per cent of coastal and marine areas, consistent with national and international law and based on the best available scientific information	1	1	Simulated annealing (1), followed by next-generation Integer Linear Programming solvers (2), can help prioritize marine and coastal units for potential inclusion in, or transformation into, conservation networks to eventually cover a given amount (e.g. 10%) of the ecosystems' total areas (1). However, we believe that more research is needed to observe the long-term influence of AI regarding equit…	(1) Ban, N. C., Bodtker, K. M., Nicolson, D., Robb, C. K., Royle, K., Short, C. Setting the stage for marine spatial planning: Ecological and social data collation and analyses in Canada’s Pacific waters. Marine Policy 39, 11-20 (2013). (A) (2) Beyer, H.L., Dujardin, Y., Watts, M.E., Possingham, H.P. Solving conservation planning problems with integer linear programming. Ecological Modelling 328,…
14.6	By 2020, prohibit certain forms of fisheries subsidies which contribute to overcapacity and overfishing, eliminate subsidies that contribute to illegal, unreported and unregulated fishing and refrain from introducing new such subsidies, recognizing that appropriate and effective special and differential treatment for developing and least developed countries should be an integral part of the World…			We did not find published evidence of AI impact on this target
14.7	By 2030, increase the economic benefits to Small Island developing States and least developed countries from the sustainable use of marine resources, including through sustainable management of fisheries, aquaculture and tourism	1	1	AI could act as an enabler towards this target as simulated annealing (e.g. the systematic conservation planning software Marxan) or Integer Linear Programming (ILP) algorithms can establish management plans that trade-off between habitat conservation and small-scale fisheries around small central Pacific Ocean islands (1). It is interesting to note that the use of computer-based tools is perhaps…	(1) Hamel, M. A., Andréfouet, S. & Pressey, R. L. Compromises between international habitat conservation guidelines and small-scale fisheries in Pacific island countries. Conservation Letters 5, 46-57 (2012). (A) (2) Wendt, H. K., Weeks, R., Comley, J. & Aalbersberg, W. Systematic conservation planning within a Fijian customary governance context. Pacific Conservation Biology 22, 173-181 (2016). …
14.a	Increase scientific knowledge, develop research capacity and transfer marine technology, taking into account the Intergovernmental Oceanographic Commission Criteria and Guidelines on the Transfer of Marine Technology, in order to improve ocean health and to enhance the contribution of marine biodiversity to the development of developing countries, in particular small island developing States and …	1		We found published evidence that AI could act as an enabler towards reaching this target. Machine-learning tools can be used to detect and monitor biodiversity, integer linear programming (ILP) to plan protected areas, AI-based remote-sensing tools to detect oil spills, autonomous underwater vehicles (AUVs) to detect acidification and litter, or overall promoting ocean health (1,2). Further, part…	(1) Keramitsoglou, I., Cartalis, C. & Kiranoudis, C. T. Automatic identification of oil spills on satellite images. Environmental Modelling & Software 21, 640-652 (2006). (A) (2) Balas, C. E., Ergın, A., Williams, A. T. & Koc, L. Marine litter prediction by artificial intelligence. Marine Pollution Bulletin 48, 449-457 (2004). (A) (3) Hoshino, E., van Putten, I., Girsang, W., Budy P. Resosudarmo,…
14.b	Provide access for small-scale artisanal fishers to marine resources and markets	1		According to the literature AI can be considered an enabler for this target. For instance, Bayesian Belief Networks (BBNs) can be used to analyze the potential reallocation of artisanal fishing effort to alternative sites due to the introduction of a new, non-take area i.e. an offshore aquaculture site along the Basque continental shelf (1).	(1) Coccoli, C., Galparsoro, I., Murillas, A., Pınarbaşı, K. & Fernandes, J. A. Conflict analysis and reallocation opportunities in the framework of marine spatial planning: A novel, spatially explicit Bayesian belief network approach for artisanal fishing and aquaculture. Marine Policy 94, 119-131 (2018). (A)
14.c	Enhance the conservation and sustainable use of oceans and their resources by implementing international law as reflected in UNCLOS, which provides the legal framework for the conservation and sustainable use of oceans and their resources, as recalled in paragraph 158 of The Future We Want	1		We found published evidence that convolutional neutral networks (CNNs) can help process automated information system (AIS; originally developed to prevent ship collisions) data to identify vessel characteristics and to detect AIS positions indicative of fishing activity to create a global dynamic footprint of fishing effort (1). Moreover, AI can be used in the form of machine learning and image r…	(1) Kroodsma, D.A. et al. Tracking the global footprint of fisheries. Science, 359, 904-908 (2018). (A) (2) Chuang, M. C., Hwang, J. N. & Williams, K. A feature learning and object recognition framework for underwater fish images. IEEE Transactions on Image Processing 25, 1862–1872 (2016). (A) (3) Marini, S., Fanelli, E., Sbragaglia, V., Azzurro, E., Del Rio Fernandez, J. & Aguzzi, J. Tracking fi…
Goal 15. Protect, restore and promote sustainable use of terrestrial ecosystems, sustainably manage forests, combat desertification, and halt and reverse land degradation and halt biodiversity loss. Main contributors: SL. Additional contributors: SD. Reviewers: RV.
15.1	By 2020, ensure the conservation, restoration and sustainable use of terrestrial and inland freshwater ecosystems and their services, in particular forests, wetlands, mountains and drylands, in line with obligations under international agreements	1		We have identified two main areas in the literature where AI may have a positive impact towards the achievement of this target: mapping of ecosystem elements and their optimized conservation, restoration and/or use. Ref. (1), for example, shows how unmanned aerial vehicles (UAV) equipped with miniaturized thermal imaging systems together with AI can be used to automatically count, track and class…	(1) Gonzalez, L. et al. Unmanned Aerial Vehicles (UAVs) and Artificial Intelligence revolutionizing wildlife monitoring and conservation. Sensors 16, 97 (2016). (A) (2) Technology described at: https://wildtrack.org/ (A) (3) Li, B. V., Alibhai, S., Jewell, Z., Li, D. & Zhang, H. Using footprints to identify and sex giant pandas. Biological Conservaton 218, 83-90 (2018). (A) (4) Langhans, S. D., D…
15.2	By 2020, promote the implementation of sustainable management of all types of forests, halt deforestation, restore degraded forests and substantially increase afforestation and reforestation globally	1	1	AI can be used by means of remote sensing for assessing, predicting, and mapping forest structural features which serve as indicators of forest condition (1,2). Detailed knowledge about forest structures can serve as an enabler for this target when used for better conservation or effective restoration or the planning thereof (see also target 15.1). However, one should be aware of the fact that su…	(1) Ingram, J. C., Dawson, T. P. & Whittaker, R. J. Mapping tropical forest structure in southeastern Madagascar using remote sensing and artificial neural networks. Remote Sensing of Environment 94, 491-507 (2005). (A) (2) Lee, J., Im, J., Kim, K. & Quackenbush, L. J. Machine learning approaches for estimating forest stand height using plot-based observations and airborne LiDAR data. Forests 9, …
15.3	By 2030, combat desertification, restore degraded land and soil, including land affected by desertification, drought and floods, and strive to achieve a land degradation-neutral world	1		There is evidence in the literature showing that AI may be an enabler for this target. Neural networks and objective-oriented techniques can be used to better classify vegetation cover types based on satellite images as well as being able to process a large amount of images in a relatively short time. Hence, these AI techniques help identifying desertification trends over large areas (1) or more …	(1) Mohamadi, A., Heidarizadi, Z. & Nourollahi, H. Assessing the desertification trend using neural network classification and object-oriented techniques. Journal of the Faculty of Forestry Istanbul University, 66 (2016). (A) (2) Technology described at: https://skytruth.org/about/ (A)
15.4	By 2030, ensure the conservation of mountain ecosystems, including their biodiversity, in order to enhance their capacity to provide benefits that are essential for sustainable development	1	1	Evidence from the literature shows that AI can be an enabler for this target. The study reported in Ref. (1) modelled and mapped hot and cold spots of various ecosystem services including aesthetic, biodiversity and life-sustaining values of a mountain area (i.e. the Southern Rocky Mountains) as perceived by the residents as well as biophysically modeled. The biophysical models were produced with…	(1) Bagstad, K. J., Reed, J. M., Semmens, D. J., Sherrouse, B. C. & Troy, A. Linking biophysical models and public preferences for ecosystem service assessments: a case study for the Southern Rocky Mountains. Regional Environmental Change, 16, 2005-2018 (2016). (A) (2) Maher, S. P., Randin, C. F., Guisan, A. & Drake, J. M. Pattern-recognition ecological niche models fit to presence-only and prese…
15.5	Take urgent and significant action to reduce the degradation of natural habitats, halt the loss of biodiversity and, by 2020, protect and prevent the extinction of threatened species	1	1	The literature reflects a positive effect of AI on this target through the use of pattern recognition and other AI methods to establish large databases of target biodiversity, which in turn helps identifying important areas for conservation. For example, Ref. (1) explains how animal diversity can be estimated through its acoustic footprint by using unsupervised multiresolution analysis. Ref. (2) …	(1) Ulloaa, J. S., Aubin, T., Diego Llusia, D., Bouveyron, C. & Sueur, J. Estimating animal acoustic diversity in tropical environments using unsupervised multiresolution analysis. Ecological Indicators 90, 346-355 (2018). (A) (2) Norouzzadeh, M. S., Nguyen, A., Kosmala, M., Swanson, A., Palmer, M. S., Packer, C. & Clune, J. Automatically identifying, counting, and describing wild animals in came…
15.6	Promote fair and equitable sharing of the benefits arising from the utilization of genetic resources and promote appropriate access to such resources, as internationally agreed	1		AI is considered an enabler towards reaching this target. The African Orphan Crops Consortium's goal is to sequence, assemble, and annotate the genomes of 101 traditional African food crops with the help of AI technology. The term "orphan crops" refers to the fact that these traditional African food crops have long been ignored in favor of western crops. Based on an evaluation of the partners inv…	(1) On-going project. Description available at: http://africanorphancrops.org/ (D)
15.7	Take urgent action to end poaching and trafficking of protected species of flora and fauna and address both demand and supply of illegal wildlife products	1	1	We did not find evidence in the literature for AI being an enabler or an inhibitor of this target. However, as discussed above, AI could indirectly benefit or inhibit this target through providing the technologies to establish more extensive and comprehensive biodiversity databases. Several studies that discuss the technologies for biodiversity monitoring are reported in Refs. (1,2,3,4).	(1) Gonzalez, L. et al. Unmanned Aerial Vehicles (UAVs) and Artificial Intelligence revolutionizing wildlife monitoring and conservation. Sensors 16, 97 (2016). (2) Ulloaa, J. S., Aubin, T., Diego Llusia, D., Bouveyron, C. & Sueur, J. Estimating animal acoustic diversity in tropical environments using unsupervised multiresolution analysis. Ecological Indicators 90, 346-355 (2018). (3) Norouzzadeh…
15.8	By 2020, introduce measures to prevent the introduction and significantly reduce the impact of invasive alien species on land and water ecosystems and control or eradicate the priority species	1		We found evidence in the form of an on-going project in New Zealand that AI could significantly support reaching this target in the future. The Cacophony project uses machine learning to automatically classify pests, e.g. rats, stoats and possums, from a thermal video feed. One of their future plans is to directly eliminate the pest animal after recognition by shooting it with a paintball gun tha…	(1) Website describing the project available at: https://cacophony.org.nz/technology (A)
15.9	By 2020, integrate ecosystem and biodiversity values into national and local planning, development processes, poverty reduction strategies and accounts	1		As discussed above (see target 15.1), we found ample evidence that AI is an enabler of this target through the application of AI-driven planning tools that can balance and trade-off biodiversity conservation and ecosystem services delivery in environmental decision making (1). Social equity can be considered in various forms in the planning. Ref. (2) describes how a the country-level purchasing p…	(1) Langhans, S. D., Domisch, S., Balbi, S., Delacamara, G., Hermoso, V., Kuemmerlen, M., Martin, R., Martinez-Lopez, J., Vermeiren, P., Villa, F. & Jähnig, S. Eight current research developments that could champion ecosystem-based management in freshwaters, if combined. Aquatic Conservation: Marine and Freshwater Ecoystems 29, 1161-1173 (2019). (A) (2) Domisch, S., Kakouei, K., Martinez-Lopez, J…
15.a	Mobilize and significantly increase financial resources from all sources to conserve and sustainably use biodiversity and ecosystems	1		The literature provides evidence for this target to be supported indirectly by AI: Studies using the systematic conservation planning Marxan or Marxan with Zones are considering cost-effectiveness to optimize biodiversity conservation (1,2). Hence, conservation actions planned using these software are likely to increase financial resources for biodiversity conservation compared to traditional app…	(1) Ball, I. R., Possingham, H. P. & Watts, M. Marxan and relatives: Software for spatial conservation prioritisation. Chapter 14: Pages 185-195 in Spatial conservation prioritisation: Quantitative methods and computational tools. Eds Moilanen, A., Wilson, K.A. & Possingham, H. P. Oxford University Press, Oxford, UK (2009). (A) (2) Watts, M. E, Ball, I. R., Stewart, R. R., Klein, C. J., Wilson, K…
15.b	Mobilize significant resources from all sources and at all levels to finance sustainable forest management and provide adequate incentives to developing countries to advance such management, including for conservation and reforestation	1		There may be an indirect positive link of AI to this target: Using unmanned aerial vehicles (UAVs), hyperspectral image sensors, and machine learning algorithms to process, map, and analyze data on forest types, deforestation activities, and areas for conservation may help mobilizing resources for sustainable forest management, forest conservation and reforestation (1).	(1) Sandino, J., Pegg, G., Gonzalez, F. & Smith, G. Aerial mapping of forest affected by pathogens using UAVs, hyperspectral sensors, and artificial intelligence. Sensors 18, 944 (2018). (A)
15.c	Enhance global support for efforts to combat poaching and trafficking of protected species, including by increasing the capacity of local communities to pursue sustainable livelihood opportunities	1		Evidence in the literature suggests that this target could be supported by AI in the future, if systematic conservation planning (SCP) approaches are supplemented with social context. SCP that incorporates social processes, e.g. livelihood adaptation or agricultural intensification, is suggested to produce biodiversity conservation plans that account for landscape level species conservation and l…	(1) Stephanson, S. L. & Mascia, M. B. Putting people on the map through an approach that integrates social data in conservation planning. Conservation Biology 28, 1236–1248 (2013). (A) (2) Iwamura, T., le Polain de Waroux, Y. & Mascia, M. B. Considering people in systematic conservation planning: insights from land system science. Frontiers of Ecology and the Environment 16, 388-396 (2018). (D)
Goal 16. Promote peaceful and inclusive societies for sustainable development, provide access to justice for all and build effective, accountable and inclusive institutions at all levels. Main contributors: IL. Reviewers: AF.
16.1	Significantly reduce all forms of violence and related death rates everywhere	1	1	The majority of published evidence linked with this target concerns the use of AI algorithms as an enabler of video-based surveillance systems (1,2), in particular for the detection of abnormal behavior of people and vehicles (3). More recently, research on autonomous Unmanned Aerial Vehicles (UAVs) — commonly designated as drones — for security and surveillance purposes has been increasing (4). …	(1) Hu, W., Tan, T., Wang, L. & Maybank, S. A survey on visual surveillance of object motion and behaviors. IEEE Transactions on Systems, Man, and Cybernetics, Part C (Applications and Reviews) 34(3), 334-352 (2004). (B) (2) Lavee, G., Rivlin, E. & Rudzsky, M. Understanding video events: a survey of methods for automatic interpretation of semantic occurrences in video. IEEE Transactions on System…
16.2	End abuse, exploitation, trafficking and all forms of violence against and torture of children	1	1	There is some evidence on the use of machine-learning algorithms for the automatic detection of online child pornography (1) and underage sex trafficking (2). Researchers have also found that a computer-based anti-bullying program consisting of interactive narratives between children and intelligent virtual agents helped children show empathy for the virtual victims of bullying (3). Public author…	(1) Ulges, A. & Stahl, A. Automatic detection of child pornography using color visual words. In: Proceedings of the 2011 IEEE International Conference on Multimedia and Expo (ICME), 1-6 (2011). (A) (2) Silva, D. R., Philpot, A., Sundararajan, A., Bryan, N. M. & Hovy, E. Data integration from open internet sources and network detection to combat underage sex trafficking. In: Proceedings of the 15t…
16.3	Promote the rule of law at the national and international levels and ensure equal access to justice for all	1	1	There is evidence suggesting that AI can be used for predictive policing (1,2), with commercial tools being used by law enforcement, for example, to predict locations where crimes are most likely to occur (3). On the other hand, there is also the concern that these data-driven approaches for policing may hinder equal access to justice because of algorithm bias particularly in terms of race (4).	(1) Perry, W. L. Predictive policing: The role of crime forecasting in law enforcement operations. Rand Corporation (2013). (B) (2) Neill D.B. & Gorr W. L. Detecting and preventing emerging epidemics of crime. Advances in Disease Surveillance 4(13) (2007). (B) (3) Description: http://www.predpol.com/ (C) (4) Ferguson A.G. The Rise of Big Data Policing: Surveillance, Race, and the Future of Law En…
16.4	By 2030, significantly reduce illicit financial and arms flows, strengthen the recovery and return of stolen assets and combat all forms of organized crime	1		There are many examples in the literature where AI algorithms have been used for financial fraud detection (1). For example, the study reported in Ref. (2) compares several machine-learning classifiers for detecting financial fraud in corporate annual reports using features extracted from both financial information and managerial comments. With respect to reducing illicit arms flows, stolen asset…	(1) West J. & Bhattacharya, M. Intelligent financial fraud detection: a comprehensive review. Computers & Security 1(57), 47-66 (2016). (A) (2) Hajek P. & Henriques, R. Mining corporate annual reports for intelligent detection of financial statement fraud – a comparative study of machine learning methods. Knowledge-Based Systems 128, 139-52 (2017). (A)
16.5	Substantially reduce corruption and bribery in all their forms	1		The studies mentioned in target 16.4 can be used to help legal authorities to reduce corruption. We could not find evidence on the use of AI for reducing bribery.	(1) West J. & Bhattacharya, M. Intelligent financial fraud detection: a comprehensive review. Computers & Security 1(57), 47-66 (2016). (A) (2) Hajek P. & Henriques, R. Mining corporate annual reports for intelligent detection of financial statement fraud – a comparative study of machine learning methods. Knowledge-Based Systems 128, 139-52 (2017). (A)
16.6	Develop effective, accountable and transparent institutions at all levels			We did not find published evidence of AI impact on this target
16.7	Ensure responsive, inclusive, participatory and representative decision-making at all levels	1		While there is not much evidence on the use of AI to influence this target, in Ref. (1) the term pro-social computing is introduced and the authors argue that artificial agents can be engineered to create a more cooperative and altruistic society.	(1) Paiva, A., Santos, F. & Santos, F. Engineering Pro-Sociality with Autonomous Agents. In: Proceedings of the AAAI Conference on Artificial Intelligence (2018). (C)
16.8	Broaden and strengthen the participation of developing countries in the institutions of global governance			We did not find published evidence of AI impact on this target.
16.9	By 2030, provide legal identity for all, including birth registration			We did not find published evidence of AI impact on this target.
16.1	Ensure public access to information and protect fundamental freedoms, in accordance with national legislation and international agreements			We did not find published evidence of AI impact on this target.
16.a	Strengthen relevant national institutions, including through international cooperation, for building capacity at all levels, in particular in developing countries, to prevent violence and combat terrorism and crime	1		There is some evidence suggesting that AI is an enabler for this target. For example, several efforts have been using intelligent virtual agents in serious games for law enforcement personnel to train their interpersonal skills (1) or suspect interrogation techniques (2).	(1) Linssen J., Theune M. & Bruijnes M. Beyond simulations: serious games for training interpersonal skills in law enforcement. In: Proceedings of the Social Simulation Conference (2014). (C) (2) Bitan, M., Nahari, G., Nisin, Z., Roth, A. & Kraus, S. Psychologically Based Virtual-Suspect for Interrogative Interview Training. In: Proceedings of the AAAI Conference on Artificial Intelligence (2017)…
16.b	Promote and enforce non-discriminatory laws and policies for sustainable development			We did not find published evidence of AI impact on this target.
Goal 17. Strengthen the means of implementation and revitalize the global parthership for sustainable development. Main contributors: AF, HA, MB. Reviewers: SL, SD, RV.
17.1	Strengthen domestic resource mobilization, including through international support to developing countries, to improve domestic capacity for tax and other revenue collection		1	AI-supported decision systems are often not subjected to the accountability or oversight of the public expects, due to their "black-box" character. They are, however, reshaping core social domains, from criminal justice and education, to healthcare etc. with impacts on these domains that are incredibly difficult to assess and measure (1). Since there is evidence that AI-supported decision systems…	(1) Reisman, D., Whittaker, M. & Crawford, K. Algorithms are making government decisions. The public needs to have a say. Contribution to the ACLU series on exploring the impacts of artificial intelligence on civil liberties (2018). (C)
17.2	Developed countries to implement fully their official development assistance commitments, including the commitment by many developed countries to achieve the target of 0.7 per cent of ODA/GNI to developing countries and 0.15 to 0.20 per cent of ODA/GNI to least developed countries; ODA providers are encouraged to consider setting a target to provide at least 0.20 per cent of ODA/GNI to least deve…			We did not find published evidence of AI impact on this target.
17.3	Mobilize additional financial resources for developing countries from multiple sources	1	1	AI can be seen as an enabler in making financial services and risk capital more accessible to all (1). Efficiencies and personalization in financial services could also lead to less bias as well as putting idle resources in motion and providing more effective risk assessments. However, using AI in financial services also bears the risk of biases, if AI is not supervised (2).	(1) Faggella, D. Machine learning in finance – present and future applications. January 7 (2019). Description: Emerj.com. (C) (2) Reisman, D., Whittaker, M. & Crawford, K. Algorithms are making government decisions. The public needs to have a say. Contribution to the ACLU series on exploring the impacts of artificial intelligence on civil liberties (2018). (C)
17.4	Assist developing countries in attaining long-term debt sustainability through coordinated policies aimed at fostering debt financing, debt relief and debt restructuring, as appropriate, and address the external debt of highly indebted poor countries to reduce debt distress			We did not find published evidence of AI impact on this target.
17.5	Adopt and implement investment promotion regimes for least developed countries			We did not find published evidence of AI impact on this target.
17.6	Enhance North-South, South-South and triangular regional and international cooperation on and access to science, technology and innovation and enhance knowledge sharing on mutually agreed terms, including through improved coordination among existing mechanisms, in particular at the United Nations level, and through a global technology facilitation mechanism			We did not find published evidence of AI impact on this target.
17.7	Promote the development, transfer, dissemination and diffusion of environmentally sound technologies to developing countries on favourable terms, including on concessional and preferential terms, as mutually agreed			We did not find published evidence of AI impact on this target.
17.8	Fully operationalize the technology bank and science, technology and innovation capacity-building mechanism for least developed countries by 2017 and enhance the use of enabling technology, in particular information and communications technology			We did not find published evidence of AI impact on this target.
17.9	Enhance international support for implementing effective and targeted capacity-building in developing countries to support national plans to implement all the sustainable development goals, including through North-South, South-South and triangular cooperation			We did not find published evidence of AI impact on this target.
17.1	Promote a universal, rules-based, open, non-discriminatory and equitable multilateral trading system under the World Trade Organization, including through the conclusion of negotiations under its Doha Development Agenda			We did not find published evidence of AI impact on this target.
17.11	Significantly increase the exports of developing countries, in particular with a view to doubling the least developed countries’ share of global exports by 2020			It is likely that AI would act as an enabler towards increasing the exports of developing countries by automatization and decision making, making production chains more efficient, given the expertise and the infrastructure regarding the distribution of electricity. However, we could not find published evidence of AI impact for this target and conclude that more research is needed.
17.12	Realize timely implementation of duty-free and quota-free market access on a lasting basis for all least developed countries, consistent with World Trade Organization decisions, including by ensuring that preferential rules of origin applicable to imports from least developed countries are transparent and simple, and contribute to facilitating market access			We did not find published evidence of AI impact on this target.
17.13	Enhance global macroeconomic stability, including through policy coordination and policy coherence			We did not find published evidence of AI impact on this target.
17.14	Enhance policy coherence for sustainable development	1		There are a number of initiatives, such as Open AI (1), Partnership for AI (2), AINow (3), and the AI Sustainability Center Stockholm (4) which focus on the humanistic side of AI, i.e. how AI is scaling in a broader ethical context. The need for more transparency and ability to govern AI in a sustainable way is being identified by these initiatives. Hence, we believe that these initiatives will b…	(1) Project description: https://openai.com/ (C) (2) Project description: https://www.partnershiponai.org/ (C) (3) Project description: https://ainowinstitute.org/ (C) (4) Project description: http://www.aisustainability.org/ (C)
17.15	Respect each country’s policy space and leadership to establish and implement policies for poverty eradication and sustainable development			We did not find published evidence of AI impact on this target.
17.16	Enhance the global partnership for sustainable development, complemented by multi-stakeholder partnerships that mobilize and share knowledge, expertise, technology and financial resources, to support the achievement of the sustainable development goals in all countries, in particular developing countries	1		A number of initiatives on the humanistic side of AI could potentially benefit this target, such as AI-promoted joint research agendas (1). The need for more transparency and ability to govern AI in a sustainable way is being identified by these initiatives, and we believe that they may be an enabler for this target.	(1) Smith, M. L., Neupane, S., Leonard, G. & Mendonca, C. Artificial intelligence and human development: toward a research agenda. White Paper, International Development Research Centre (2018). (C)
17.17	Encourage and promote effective public, public-private and civil society partnerships, building on the experience and resourcing strategies of partnerships	1		Various initiatives, such as Open AI (2), Partnership for AI (3), AINow (4), and the AI Sustainability Center in Stockholm (5), focus on the humanistic side of AI, i.e. how AI is scaling in a broader ethical context. Furthermore, the literature reflects a strong need for more transparency and ability to govern AI in a sustainable and ethical way (1). We believe that these initiatives will be an e…	(1) Greene, D., Hoffman, A. L. & Stark, L. Better, nicer, clearer, fairer: a critical assessment of the movement for ethical artificial intelligence and machine learning. In: Hawaii International Conference on System Sciences, Maui, US (2019). (C) (2) Project description: https://openai.com/ (C) (3) Project description: https://www.partnershiponai.org/ (C) (4) Project description: https://ainowin…
17.18	By 2020, enhance capacity-building support to developing countries, including for least developed countries and small island developing States, to increase significantly the availability of high-quality, timely and reliable data disaggregated by income, gender, age, race, ethnicity, migratory status, disability, geographic location and other characteristics relevant in national contexts			We did not find published evidence of AI impact on this target.
17.19	By 2030, build on existing initiatives to develop measurements of progress on sustainable development that complement gross domestic product, and support statistical capacity-building in developing countries	1		Although there are some initiatives to use data, together with AI, to develop quantitative measurements of the progress on the various SDGs (1), we believe that additional research needs to be conducted in this direction to enable an objective and fair assessment.	(1) Andries, A., Morse, S., Lynch, J. M., Woolliams, E. R., Fonweban, J. & Murphy, R. J. Translation of remote sensing data into sustainable development indicators. In: 24th International Sustainable Development Research Society Conference: Actions for a Sustainable World: From Theory to Practice, Messina, Italy (2018). (B)
	COUNT	134	59
